# Supplementary material for: Transcriptome analysis of grain development in hexaploid wheat
Source: BMC Genomics. 2008 Mar 6;9:121. doi: 10.1186/1471-2164-9-121 (PMC2292175; doi:10.1186/1471-2164-9-121)
Supplement: Additional file 1 — Allocations of probesets to tissue and process categories. [file 1471-2164-9-121-S1.xls]

## Sheet: SOM3x4
Systematic	cluster	func	tissue
Ta.100.1.S1_at	SOM1_1
Ta.10034.1.S1_at	SOM1_1
Ta.10110.1.S1_at	SOM1_1
Ta.10130.1.S1_at	SOM1_1	stress	pericarp
Ta.10196.1.S1_at	SOM1_1
Ta.10207.1.S1_at	SOM1_1
Ta.104.1.S1_at	SOM1_1
Ta.10503.2.S1_at	SOM1_1	senescence/catabolism
Ta.10544.1.S1_at	SOM1_1	cell division
Ta.10621.1.S1_at	SOM1_1
Ta.10688.1.S1_at	SOM1_1	photosynthesis
Ta.10745.1.S1_at	SOM1_1	stress	embryo
Ta.10747.1.S1_at	SOM1_1
Ta.10752.1.A1_at	SOM1_1
Ta.10754.1.S1_at	SOM1_1
Ta.10760.1.S1_at	SOM1_1		endosperm
Ta.10762.1.A1_at	SOM1_1
Ta.10768.1.A1_at	SOM1_1
Ta.11025.1.A1_at	SOM1_1
Ta.11059.1.S1_at	SOM1_1
Ta.11152.3.S1_at	SOM1_1	starch synthesis	embryo
Ta.11162.1.S1_at	SOM1_1		embryo
Ta.1141.1.A1_at	SOM1_1	protein synthesis
Ta.11410.1.A1_at	SOM1_1
Ta.11484.1.A1_at	SOM1_1
Ta.11492.1.A1_at	SOM1_1
Ta.11565.1.A1_at	SOM1_1
Ta.11774.1.A1_at	SOM1_1
Ta.11848.1.S1_at	SOM1_1
Ta.11861.1.A1_at	SOM1_1
Ta.11956.1.A1_at	SOM1_1	cell division	embryo
Ta.11995.1.A1_at	SOM1_1
Ta.12045.1.S1_at	SOM1_1
Ta.12069.1.S1_at	SOM1_1	stress
Ta.12076.1.S1_at	SOM1_1	stress	embryo
Ta.12088.1.S1_at	SOM1_1
Ta.12112.1.A1_at	SOM1_1	defence
Ta.12139.1.S1_at	SOM1_1
Ta.12207.1.A1_at	SOM1_1
Ta.12303.1.S1_at	SOM1_1	senescence/catabolism
Ta.12348.1.A1_at	SOM1_1
Ta.12654.1.S1_at	SOM1_1		embryo
Ta.12657.1.S1_at	SOM1_1	senescence/catabolism
Ta.12668.1.A1_at	SOM1_1	defence
Ta.12697.1.S1_at	SOM1_1
Ta.12786.1.A1_at	SOM1_1
Ta.12787.1.S1_at	SOM1_1		embryo
Ta.1287.1.S1_at	SOM1_1		embryo
Ta.12878.1.S1_at	SOM1_1
Ta.12896.1.S1_at	SOM1_1
Ta.129.1.S1_at	SOM1_1
Ta.12942.2.A1_at	SOM1_1
Ta.130.1.S1_at	SOM1_1	protein synthesis
Ta.13016.1.S1_at	SOM1_1
Ta.1307.2.A1_at	SOM1_1	defence
Ta.13191.3.S1_at	SOM1_1	protein synthesis
Ta.13232.1.S1_at	SOM1_1
Ta.13232.2.S1_at	SOM1_1
Ta.13255.1.S1_at	SOM1_1	stress
Ta.13280.2.A1_at	SOM1_1
Ta.13300.1.S1_at	SOM1_1
Ta.13357.1.A1_at	SOM1_1
Ta.13357.2.S1_at	SOM1_1
Ta.13379.1.S1_at	SOM1_1	protein synthesis
Ta.13380.1.S1_at	SOM1_1
Ta.13382.1.S1_at	SOM1_1		embryo
Ta.13385.1.S1_at	SOM1_1
Ta.13389.1.S1_at	SOM1_1	respiration
Ta.13396.1.S1_at	SOM1_1		embryo
Ta.13396.2.S1_at	SOM1_1
Ta.13403.1.S1_at	SOM1_1
Ta.13457.1.S1_at	SOM1_1
Ta.1355.1.S1_at	SOM1_1	senescence/catabolism
Ta.13575.1.S1_at	SOM1_1
Ta.13581.1.S1_at	SOM1_1
Ta.1362.1.S1_at	SOM1_1
Ta.13682.1.A1_at	SOM1_1
Ta.13739.1.S1_at	SOM1_1		embryo
Ta.13744.1.S1_at	SOM1_1		embryo
Ta.13821.1.S1_at	SOM1_1
Ta.13837.1.S1_at	SOM1_1	senescence/catabolism
Ta.13876.1.S1_at	SOM1_1	photosynthesis
Ta.13964.1.S1_at	SOM1_1	stress
Ta.140.1.S1_at	SOM1_1	cell division
Ta.14028.1.S1_at	SOM1_1
Ta.14033.1.S1_at	SOM1_1
Ta.14056.1.S1_at	SOM1_1
Ta.14066.1.S1_at	SOM1_1
Ta.14086.1.S1_at	SOM1_1	photosynthesis
Ta.14175.1.S1_at	SOM1_1
Ta.14188.1.S1_at	SOM1_1	cell division
Ta.14236.1.S1_at	SOM1_1
Ta.14247.1.S1_at	SOM1_1	stress	embryo
Ta.14247.2.S1_at	SOM1_1	stress
Ta.14254.1.S1_at	SOM1_1
Ta.14259.1.S1_at	SOM1_1		embryo
Ta.1432.1.A1_at	SOM1_1	stress
Ta.1432.2.S1_at	SOM1_1	stress
Ta.14323.1.S1_at	SOM1_1
Ta.14397.1.S1_at	SOM1_1
Ta.14408.1.S1_at	SOM1_1
Ta.14437.1.S1_at	SOM1_1	defence
Ta.14449.1.S1_at	SOM1_1
Ta.14496.2.A1_at	SOM1_1	senescence/catabolism
Ta.14499.1.S1_at	SOM1_1
Ta.1450.1.S1_at	SOM1_1		endosperm
Ta.14507.1.S1_at	SOM1_1
Ta.14513.1.S1_at	SOM1_1
Ta.14517.1.S1_at	SOM1_1	cell division
Ta.14549.1.S1_at	SOM1_1	protein synthesis
Ta.1457.2.S1_at	SOM1_1	stress
Ta.14574.1.S1_at	SOM1_1	protein synthesis
Ta.14604.1.S1_at	SOM1_1	stress	embryo
Ta.14632.1.S1_at	SOM1_1	stress
Ta.147.1.S1_at	SOM1_1
Ta.15228.1.S1_at	SOM1_1
Ta.1562.1.S1_at	SOM1_1
Ta.15894.1.S1_at	SOM1_1	senescence/catabolism
Ta.16171.1.S1_at	SOM1_1
Ta.16175.1.A1_at	SOM1_1
Ta.162.1.S1_at	SOM1_1
Ta.1622.1.S1_at	SOM1_1
Ta.1622.2.S1_at	SOM1_1
Ta.16402.1.S1_at	SOM1_1
Ta.1643.1.S1_at	SOM1_1
Ta.16835.1.A1_at	SOM1_1
Ta.16835.2.S1_at	SOM1_1
Ta.1687.1.S1_at	SOM1_1
Ta.16915.1.S1_at	SOM1_1
Ta.1698.1.S1_at	SOM1_1	protein synthesis
Ta.16999.1.S1_at	SOM1_1
Ta.1751.2.S1_at	SOM1_1	stress
Ta.1794.1.S1_at	SOM1_1
Ta.18024.1.S1_at	SOM1_1
Ta.18077.1.S1_at	SOM1_1
Ta.18239.1.S1_at	SOM1_1	cell division
Ta.1841.1.S1_at	SOM1_1
Ta.18497.1.S1_at	SOM1_1	stress
Ta.18524.1.S1_at	SOM1_1
Ta.18530.2.S1_at	SOM1_1
Ta.18559.1.S1_at	SOM1_1
Ta.18594.1.S1_at	SOM1_1
Ta.1878.2.S1_at	SOM1_1	stress
Ta.18832.1.S1_at	SOM1_1
Ta.18908.1.A1_at	SOM1_1
Ta.18956.1.S1_at	SOM1_1	senescence/catabolism
Ta.19132.1.S1_at	SOM1_1
Ta.19303.1.S1_at	SOM1_1
Ta.19314.1.S1_at	SOM1_1
Ta.1934.1.S1_at	SOM1_1
Ta.1938.1.S1_at	SOM1_1
Ta.19443.1.S1_at	SOM1_1	senescence/catabolism
Ta.19483.1.S1_at	SOM1_1	photosynthesis
Ta.1954.1.A1_at	SOM1_1
Ta.19544.1.S1_at	SOM1_1
Ta.19774.1.S1_at	SOM1_1
Ta.201.1.S1_at	SOM1_1	stress
Ta.202.1.S1_at	SOM1_1	stress
Ta.2021.1.S1_at	SOM1_1	protein synthesis
Ta.20421.1.S1_at	SOM1_1	senescence/catabolism
Ta.20434.1.S1_at	SOM1_1
Ta.20466.1.S1_at	SOM1_1	photosynthesis
Ta.20483.1.S1_at	SOM1_1	stress	embryo
Ta.2067.1.S1_at	SOM1_1	defence	embryo
Ta.20710.1.S1_at	SOM1_1
Ta.20738.1.S1_at	SOM1_1
Ta.20900.1.S1_at	SOM1_1
Ta.20954.1.S1_at	SOM1_1
Ta.20991.1.S1_at	SOM1_1
Ta.21046.1.S1_at	SOM1_1	cell division
Ta.21240.1.S1_at	SOM1_1
Ta.21242.1.A1_at	SOM1_1	cell division
Ta.21508.1.A1_at	SOM1_1
Ta.21613.1.S1_at	SOM1_1	stress
Ta.21649.1.A1_at	SOM1_1	stress
Ta.21664.1.S1_at	SOM1_1
Ta.21925.1.S1_at	SOM1_1	senescence/catabolism
Ta.21956.1.S1_at	SOM1_1	cell division
Ta.22049.1.S1_at	SOM1_1	cell division
Ta.22050.1.S1_at	SOM1_1
Ta.22120.1.S1_at	SOM1_1	cell wall synthesis
Ta.22190.1.S1_at	SOM1_1	senescence/catabolism
Ta.22349.1.S1_at	SOM1_1
Ta.22570.1.S1_at	SOM1_1
Ta.226.1.S1_at	SOM1_1
Ta.22628.1.S1_at	SOM1_1	stress
Ta.22656.1.S1_at	SOM1_1
Ta.22672.1.S1_at	SOM1_1	senescence/catabolism
Ta.22938.1.S1_at	SOM1_1
Ta.23042.2.S1_at	SOM1_1
Ta.23069.1.S1_at	SOM1_1	protein synthesis	pericarp
Ta.23072.1.S1_at	SOM1_1
Ta.231.1.S1_at	SOM1_1
Ta.23322.2.S1_at	SOM1_1	defence
Ta.23322.3.S1_at	SOM1_1	defence
Ta.23352.1.S1_at	SOM1_1
Ta.23366.2.S1_at	SOM1_1	stress
Ta.23366.3.A1_at	SOM1_1	stress
Ta.23397.2.S1_at	SOM1_1		pericarp
Ta.23402.1.S1_at	SOM1_1
Ta.23418.1.A1_at	SOM1_1	senescence/catabolism
Ta.23659.1.S1_at	SOM1_1
Ta.23679.1.S1_at	SOM1_1		endosperm
Ta.23833.2.S1_at	SOM1_1
Ta.23888.1.S1_at	SOM1_1	defence
Ta.23909.1.S1_at	SOM1_1	senescence/catabolism
Ta.23909.2.S1_at	SOM1_1	senescence/catabolism
Ta.24170.1.S1_at	SOM1_1
Ta.24312.1.S1_at	SOM1_1		embryo
Ta.24453.1.S1_at	SOM1_1
Ta.24585.1.S1_at	SOM1_1
Ta.2464.1.S1_at	SOM1_1	cell division
Ta.24679.1.S1_at	SOM1_1
Ta.24745.1.S1_at	SOM1_1
Ta.24826.1.S1_at	SOM1_1	protein synthesis
Ta.2495.1.S1_at	SOM1_1
Ta.2495.2.S1_at	SOM1_1
Ta.24968.1.S1_at	SOM1_1	stress
Ta.25025.1.S1_at	SOM1_1	stress	embryo
Ta.25025.2.S1_at	SOM1_1	stress	embryo
Ta.25026.1.S1_at	SOM1_1	stress
Ta.25053.1.S1_at	SOM1_1	defence
Ta.25093.1.S1_at	SOM1_1	defence
Ta.25139.1.S1_at	SOM1_1	respiration
Ta.25181.1.S1_at	SOM1_1
Ta.2522.3.A1_at	SOM1_1
Ta.25228.1.S1_at	SOM1_1		embryo
Ta.25230.1.S1_at	SOM1_1		embryo
Ta.25294.1.S1_at	SOM1_1
Ta.25315.1.A1_at	SOM1_1
Ta.25345.1.A1_at	SOM1_1
Ta.2551.1.S1_at	SOM1_1	defence
Ta.25623.1.A1_at	SOM1_1
Ta.25788.1.S1_at	SOM1_1
Ta.25836.1.S1_at	SOM1_1
Ta.261.1.S1_at	SOM1_1	stress
Ta.26252.1.A1_at	SOM1_1
Ta.26279.1.A1_at	SOM1_1
Ta.26280.1.S1_at	SOM1_1	senescence/catabolism	embryo
Ta.2638.1.S1_at	SOM1_1	stress	embryo
Ta.2690.1.S1_at	SOM1_1
Ta.26917.1.S1_at	SOM1_1
Ta.26997.1.S1_at	SOM1_1	photosynthesis
Ta.27001.1.S1_at	SOM1_1
Ta.27001.2.S1_at	SOM1_1
Ta.2704.1.S1_at	SOM1_1	stress
Ta.27094.1.S1_at	SOM1_1
Ta.27157.1.S1_at	SOM1_1	senescence/catabolism
Ta.27333.2.S1_at	SOM1_1
Ta.27389.1.S1_at	SOM1_1	defence	embryo
Ta.27399.3.S1_at	SOM1_1
Ta.2747.1.S1_at	SOM1_1	stress
Ta.2753.1.A1_at	SOM1_1	protein synthesis
Ta.27658.1.S1_at	SOM1_1
Ta.27661.1.S1_at	SOM1_1	stress
Ta.27781.1.S1_at	SOM1_1	respiration
Ta.2787.1.S1_at	SOM1_1	stress
Ta.2791.1.S1_at	SOM1_1	stress
Ta.27950.1.S1_at	SOM1_1
Ta.27969.1.S1_at	SOM1_1
Ta.27969.2.S1_at	SOM1_1
Ta.27970.1.A1_at	SOM1_1	stress
Ta.27975.1.S1_at	SOM1_1	defence
Ta.28052.1.S1_at	SOM1_1	photosynthesis	embryo
Ta.28083.1.S1_at	SOM1_1	stress
Ta.28104.1.S1_at	SOM1_1
Ta.28185.3.S1_at	SOM1_1
Ta.28207.1.S1_at	SOM1_1
Ta.2822.2.S1_at	SOM1_1
Ta.2822.3.S1_at	SOM1_1
Ta.28354.4.S1_at	SOM1_1	stress
Ta.28369.1.S1_at	SOM1_1	stress
Ta.28378.2.S1_at	SOM1_1	defence	embryo
Ta.28418.1.A1_at	SOM1_1
Ta.28472.1.S1_at	SOM1_1
Ta.28533.1.S1_at	SOM1_1	photosynthesis
Ta.28535.1.S1_at	SOM1_1
Ta.28555.1.S1_at	SOM1_1		embryo
Ta.28555.2.S1_at	SOM1_1		embryo
Ta.28555.3.S1_at	SOM1_1		embryo
Ta.28604.1.S1_at	SOM1_1
Ta.28605.1.S1_at	SOM1_1
Ta.28668.1.S1_at	SOM1_1	protein synthesis
Ta.28692.2.S1_at	SOM1_1	senescence/catabolism
Ta.28761.1.S1_at	SOM1_1
Ta.28765.2.S1_at	SOM1_1
Ta.28810.1.S1_at	SOM1_1	defence	embryo
Ta.28838.1.S1_at	SOM1_1
Ta.28838.2.S1_at	SOM1_1		embryo
Ta.28848.1.S1_at	SOM1_1	senescence/catabolism
Ta.28933.1.S1_at	SOM1_1
Ta.2895.1.S1_at	SOM1_1
Ta.29375.1.S1_at	SOM1_1	stress	embryo
Ta.29534.1.S1_at	SOM1_1	senescence/catabolism
Ta.29548.1.A1_at	SOM1_1	cell division
Ta.2968.1.S1_at	SOM1_1
Ta.29761.1.A1_at	SOM1_1
Ta.30294.1.S1_at	SOM1_1	defence
Ta.303.3.S1_at	SOM1_1	stress
Ta.30531.1.A1_at	SOM1_1
Ta.30669.1.S1_at	SOM1_1	cell wall synthesis
Ta.30714.1.S1_at	SOM1_1	senescence/catabolism
Ta.30735.1.S1_at	SOM1_1	defence
Ta.30751.1.S1_at	SOM1_1
Ta.30758.1.S1_at	SOM1_1
Ta.30790.1.S1_at	SOM1_1
Ta.30790.2.S1_at	SOM1_1
Ta.30798.2.S1_at	SOM1_1	senescence/catabolism	pericarp
Ta.3145.1.S1_at	SOM1_1
Ta.3160.1.S1_at	SOM1_1
Ta.3262.1.S1_at	SOM1_1
Ta.3335.1.S1_at	SOM1_1
Ta.3358.1.S1_at	SOM1_1
Ta.3358.2.S1_at	SOM1_1
Ta.3379.1.S1_at	SOM1_1
Ta.3381.1.S1_at	SOM1_1
Ta.3382.1.S1_at	SOM1_1
Ta.3398.1.S1_at	SOM1_1
Ta.3459.1.S1_at	SOM1_1
Ta.3496.1.S1_at	SOM1_1
Ta.3510.1.S1_at	SOM1_1	cell division
Ta.3563.1.S1_at	SOM1_1	senescence/catabolism
Ta.37.1.S1_at	SOM1_1
Ta.3716.1.S1_at	SOM1_1	senescence/catabolism
Ta.3748.1.A1_at	SOM1_1	photosynthesis
Ta.3814.1.S1_at	SOM1_1	defence
Ta.3823.1.S1_at	SOM1_1
Ta.385.1.A1_at	SOM1_1	defence
Ta.3853.1.A1_at	SOM1_1
Ta.3853.2.S1_at	SOM1_1
Ta.3886.1.S1_at	SOM1_1
Ta.3960.1.S1_at	SOM1_1	defence
Ta.4035.2.S1_at	SOM1_1	protein synthesis
Ta.4044.1.S1_at	SOM1_1
Ta.4065.1.A1_at	SOM1_1
Ta.4084.1.S1_at	SOM1_1	cell wall synthesis
Ta.4117.1.S1_at	SOM1_1
Ta.412.1.S1_at	SOM1_1
Ta.4365.1.S1_at	SOM1_1	defence
Ta.4433.1.S1_at	SOM1_1
Ta.446.1.S1_at	SOM1_1	stress
Ta.4494.1.S1_at	SOM1_1
Ta.456.1.S1_at	SOM1_1
Ta.4590.1.S1_at	SOM1_1
Ta.465.1.S1_at	SOM1_1		endosperm
Ta.4668.1.S1_at	SOM1_1
Ta.4687.1.S1_at	SOM1_1	cell division
Ta.4704.1.S1_at	SOM1_1
Ta.4712.1.A1_at	SOM1_1	respiration
Ta.4726.1.S1_at	SOM1_1
Ta.4731.1.S1_at	SOM1_1
Ta.4787.1.S1_at	SOM1_1	defence
Ta.4794.1.A1_at	SOM1_1
Ta.4810.1.S1_at	SOM1_1	protein synthesis
Ta.4826.1.S1_at	SOM1_1	stress
Ta.4826.2.S1_at	SOM1_1	stress
Ta.4826.3.S1_at	SOM1_1	stress	embryo
Ta.4916.1.S1_at	SOM1_1
Ta.4918.1.A1_at	SOM1_1
Ta.4934.1.S1_at	SOM1_1	protein synthesis
Ta.4934.3.S1_at	SOM1_1	protein synthesis
Ta.4970.1.S1_at	SOM1_1
Ta.5010.1.A1_at	SOM1_1
Ta.5050.1.S1_at	SOM1_1	defence
Ta.507.1.S1_at	SOM1_1	defence
Ta.5140.1.S1_at	SOM1_1
Ta.5244.1.A1_at	SOM1_1
Ta.5275.1.A1_at	SOM1_1
Ta.5282.1.S1_at	SOM1_1
Ta.5469.2.S1_at	SOM1_1	photosynthesis
Ta.5492.1.S1_at	SOM1_1
Ta.5499.1.S1_at	SOM1_1
Ta.557.1.S1_at	SOM1_1
Ta.5659.1.S1_at	SOM1_1	senescence/catabolism
Ta.5684.1.S1_at	SOM1_1	stress
Ta.5685.1.S1_at	SOM1_1	stress	embryo
Ta.5693.1.S1_at	SOM1_1
Ta.5695.1.S1_at	SOM1_1		embryo
Ta.5703.1.S1_at	SOM1_1
Ta.5707.1.S1_at	SOM1_1		embryo
Ta.5709.1.S1_at	SOM1_1
Ta.5712.1.S1_at	SOM1_1
Ta.5715.1.S1_at	SOM1_1
Ta.5716.1.S1_at	SOM1_1	protein synthesis
Ta.5718.1.S1_at	SOM1_1	defence
Ta.5720.1.S1_at	SOM1_1	defence
Ta.5728.1.S1_at	SOM1_1
Ta.5731.1.S1_at	SOM1_1
Ta.5734.1.S1_at	SOM1_1		embryo
Ta.5734.2.S1_at	SOM1_1
Ta.5737.1.A1_at	SOM1_1
Ta.5738.1.S1_at	SOM1_1	stress
Ta.5739.1.S1_at	SOM1_1
Ta.5753.1.S1_at	SOM1_1
Ta.5757.1.S1_at	SOM1_1
Ta.5760.1.S1_at	SOM1_1
Ta.5764.1.S1_at	SOM1_1
Ta.5776.1.S1_at	SOM1_1
Ta.5792.1.S1_at	SOM1_1	cell division
Ta.5794.1.S1_at	SOM1_1
Ta.5799.1.S1_at	SOM1_1
Ta.5804.1.S1_at	SOM1_1
Ta.5809.1.S1_at	SOM1_1		embryo
Ta.5810.1.S1_at	SOM1_1
Ta.5814.1.S1_at	SOM1_1
Ta.5815.1.S1_at	SOM1_1
Ta.5820.1.S1_at	SOM1_1	stress
Ta.5829.1.S1_at	SOM1_1	respiration
Ta.5836.1.S1_at	SOM1_1
Ta.5840.1.S1_at	SOM1_1		embryo
Ta.5843.2.S1_at	SOM1_1
Ta.5844.1.S1_at	SOM1_1	stress
Ta.5873.2.S1_at	SOM1_1	defence	endosperm
Ta.5879.1.S1_at	SOM1_1	cell division
Ta.5883.1.S1_at	SOM1_1
Ta.5886.1.S1_at	SOM1_1
Ta.5888.2.S1_at	SOM1_1
Ta.5899.1.S1_at	SOM1_1		embryo
Ta.5904.1.S1_at	SOM1_1	photosynthesis
Ta.5904.2.S1_at	SOM1_1	photosynthesis	embryo
Ta.5913.1.S1_at	SOM1_1
Ta.5915.1.S1_at	SOM1_1	stress	embryo
Ta.5915.2.S1_at	SOM1_1
Ta.5920.1.S1_at	SOM1_1		embryo
Ta.5951.1.S1_at	SOM1_1
Ta.5972.1.A1_at	SOM1_1
Ta.5973.1.S1_at	SOM1_1
Ta.5978.2.A1_at	SOM1_1
Ta.5979.1.A1_at	SOM1_1
Ta.5994.1.S1_at	SOM1_1	stress
Ta.5996.1.S1_at	SOM1_1
Ta.5999.1.S1_at	SOM1_1
Ta.6016.1.S1_at	SOM1_1
Ta.6017.1.S1_at	SOM1_1
Ta.6019.1.S1_at	SOM1_1
Ta.6023.1.S1_at	SOM1_1
Ta.6067.1.A1_at	SOM1_1	defence
Ta.6067.2.S1_at	SOM1_1	defence
Ta.6106.1.S1_at	SOM1_1
Ta.6111.1.S1_at	SOM1_1	cell division
Ta.6114.1.S1_at	SOM1_1
Ta.6120.1.S1_at	SOM1_1	respiration
Ta.6123.1.A1_at	SOM1_1	stress	embryo
Ta.6123.2.S1_at	SOM1_1	stress
Ta.6127.1.S1_at	SOM1_1
Ta.6135.1.S1_at	SOM1_1
Ta.6136.1.S1_at	SOM1_1	stress	embryo
Ta.6137.1.S1_at	SOM1_1
Ta.6138.1.S1_at	SOM1_1
Ta.6141.1.S1_at	SOM1_1	senescence/catabolism
Ta.6146.1.S1_at	SOM1_1		embryo
Ta.6148.1.S1_at	SOM1_1
Ta.6164.1.S1_at	SOM1_1		endosperm
Ta.6167.1.S1_at	SOM1_1	senescence/catabolism
Ta.6174.1.S1_at	SOM1_1
Ta.6179.1.S1_at	SOM1_1
Ta.6186.1.S1_at	SOM1_1
Ta.6189.1.S1_at	SOM1_1	senescence/catabolism
Ta.6202.1.S1_at	SOM1_1
Ta.6213.1.S1_at	SOM1_1	stress	embryo
Ta.6219.2.S1_at	SOM1_1
Ta.6223.1.S1_at	SOM1_1		embryo
Ta.6226.1.S1_at	SOM1_1	defence
Ta.6342.1.S1_at	SOM1_1	respiration
Ta.639.1.S1_at	SOM1_1	cell wall synthesis	endosperm
Ta.64.1.S1_at	SOM1_1
Ta.6529.1.S1_at	SOM1_1
Ta.6643.1.S1_at	SOM1_1
Ta.6661.3.S1_at	SOM1_1	protein synthesis
Ta.6800.1.S1_at	SOM1_1
Ta.6822.1.S1_at	SOM1_1
Ta.6938.1.S1_at	SOM1_1
Ta.6965.1.S1_at	SOM1_1
Ta.6975.1.A1_at	SOM1_1
Ta.704.2.S1_at	SOM1_1	defence	endosperm
Ta.7093.1.S1_at	SOM1_1
Ta.710.1.S1_at	SOM1_1	protein synthesis
Ta.7109.1.S1_at	SOM1_1
Ta.7153.1.S1_at	SOM1_1
Ta.7258.1.S1_at	SOM1_1	defence
Ta.7266.1.S1_at	SOM1_1	stress
Ta.7279.1.S1_at	SOM1_1	stress
Ta.7287.2.S1_at	SOM1_1
Ta.7301.1.S1_at	SOM1_1
Ta.731.1.S1_at	SOM1_1	defence
Ta.7442.1.S1_at	SOM1_1
Ta.7467.3.S1_at	SOM1_1
Ta.7524.1.A1_at	SOM1_1
Ta.7623.1.S1_at	SOM1_1
Ta.7660.1.S1_at	SOM1_1
Ta.7697.2.S1_at	SOM1_1
Ta.774.2.S1_at	SOM1_1	protein synthesis
Ta.7763.1.S1_at	SOM1_1
Ta.7776.1.S1_at	SOM1_1
Ta.7829.1.S1_at	SOM1_1	senescence/catabolism
Ta.7896.1.S1_at	SOM1_1		embryo
Ta.7907.1.A1_at	SOM1_1	protein synthesis
Ta.7910.1.A1_at	SOM1_1	defence
Ta.7929.1.S1_at	SOM1_1	stress
Ta.7999.1.S1_at	SOM1_1	protein synthesis
Ta.7999.2.S1_at	SOM1_1	protein synthesis
Ta.8085.1.S1_at	SOM1_1
Ta.8094.1.A1_at	SOM1_1	senescence/catabolism
Ta.8106.1.A1_at	SOM1_1
Ta.8168.1.A1_at	SOM1_1
Ta.8171.1.A1_at	SOM1_1
Ta.8207.1.S1_at	SOM1_1
Ta.8227.1.S1_at	SOM1_1	respiration
Ta.8448.1.A1_at	SOM1_1
Ta.8499.1.A1_at	SOM1_1
Ta.8501.1.S1_at	SOM1_1
Ta.8665.1.S1_at	SOM1_1	stress
Ta.8713.1.A1_at	SOM1_1
Ta.8722.1.S1_at	SOM1_1
Ta.8737.1.A1_at	SOM1_1
Ta.8757.2.S1_at	SOM1_1
Ta.8871.1.A1_at	SOM1_1
Ta.8883.1.S1_at	SOM1_1
Ta.8942.1.S1_at	SOM1_1
Ta.8969.2.S1_at	SOM1_1
Ta.9007.1.A1_at	SOM1_1	defence
Ta.9060.1.S1_at	SOM1_1	cell wall synthesis	endosperm
Ta.9067.1.S1_at	SOM1_1
Ta.9105.1.S1_at	SOM1_1	respiration
Ta.9111.1.S1_at	SOM1_1
Ta.9140.1.A1_at	SOM1_1	stress
Ta.9140.2.S1_at	SOM1_1	stress
Ta.920.3.S1_at	SOM1_1	protein synthesis
Ta.9213.2.S1_at	SOM1_1
Ta.9223.1.A1_at	SOM1_1
Ta.9225.1.S1_at	SOM1_1	defence	embryo
Ta.9226.1.S1_at	SOM1_1	defence
Ta.9227.1.S1_at	SOM1_1	senescence/catabolism
Ta.9328.1.S1_at	SOM1_1
Ta.9357.1.S1_at	SOM1_1	protein synthesis
Ta.9363.1.S1_at	SOM1_1
Ta.9389.2.S1_at	SOM1_1		embryo
Ta.9397.1.S1_at	SOM1_1
Ta.9400.1.S1_at	SOM1_1
Ta.9408.1.S1_at	SOM1_1
Ta.9424.1.A1_at	SOM1_1	stress
Ta.9473.1.A1_at	SOM1_1	cell wall synthesis
Ta.9564.1.S1_at	SOM1_1	stress
Ta.9564.2.S1_at	SOM1_1	stress	embryo
Ta.96.1.S1_at	SOM1_1	senescence/catabolism
Ta.9635.1.A1_at	SOM1_1
Ta.9652.2.S1_at	SOM1_1
Ta.9762.1.S1_at	SOM1_1
Ta.9831.1.S1_at	SOM1_1	defence
Ta.9897.1.S1_at	SOM1_1	cell division
Ta.9931.1.S1_at	SOM1_1
TaAffx.100415.1.A1_at	SOM1_1	stress
TaAffx.101447.1.S1_at	SOM1_1		endosperm
TaAffx.103478.1.S1_at	SOM1_1	stress
TaAffx.105673.1.S1_at	SOM1_1
TaAffx.105751.2.S1_at	SOM1_1
TaAffx.106069.1.S1_at	SOM1_1
TaAffx.106430.1.S1_at	SOM1_1
TaAffx.10772.1.A1_at	SOM1_1
TaAffx.109424.1.S1_at	SOM1_1
TaAffx.109464.1.S1_at	SOM1_1
TaAffx.10989.1.S1_at	SOM1_1	respiration
TaAffx.111069.1.S1_at	SOM1_1
TaAffx.111260.1.S1_at	SOM1_1
TaAffx.111573.1.S1_at	SOM1_1
TaAffx.111621.1.S1_at	SOM1_1
TaAffx.113648.1.S1_at	SOM1_1
TaAffx.113958.1.S1_at	SOM1_1
TaAffx.116604.1.S1_at	SOM1_1		embryo
TaAffx.11684.1.S1_at	SOM1_1
TaAffx.116853.1.S1_at	SOM1_1
TaAffx.119028.1.A1_at	SOM1_1
TaAffx.119073.1.S1_at	SOM1_1
TaAffx.12089.1.S1_at	SOM1_1	stress
TaAffx.120915.1.S1_at	SOM1_1
TaAffx.12092.1.S1_at	SOM1_1	senescence/catabolism
TaAffx.12124.1.S1_at	SOM1_1	stress
TaAffx.12142.1.S1_at	SOM1_1
TaAffx.12169.1.A1_at	SOM1_1	protein synthesis
TaAffx.122432.1.S1_at	SOM1_1
TaAffx.12322.1.S1_at	SOM1_1
TaAffx.12381.1.S1_at	SOM1_1
TaAffx.124515.1.A1_at	SOM1_1
TaAffx.12584.1.S1_at	SOM1_1
TaAffx.12607.1.S1_at	SOM1_1		endosperm
TaAffx.128418.62.S1_at	SOM1_1
TaAffx.128483.1.S1_at	SOM1_1
TaAffx.128520.1.S1_at	SOM1_1		embryo
TaAffx.128555.1.S1_at	SOM1_1	stress
TaAffx.128595.1.S1_at	SOM1_1	defence	pericarp
TaAffx.128605.2.S1_at	SOM1_1
TaAffx.128724.1.S1_at	SOM1_1
TaAffx.128772.1.S1_at	SOM1_1
TaAffx.128803.1.S1_at	SOM1_1
TaAffx.128812.1.S1_at	SOM1_1	protein synthesis
TaAffx.129686.1.S1_at	SOM1_1
TaAffx.130164.1.S1_at	SOM1_1
TaAffx.130713.1.A1_at	SOM1_1
TaAffx.131916.5.S1_at	SOM1_1	photosynthesis
TaAffx.13219.1.S1_at	SOM1_1	protein synthesis
TaAffx.132498.1.S1_at	SOM1_1	senescence/catabolism
TaAffx.13929.1.A1_at	SOM1_1
TaAffx.13985.1.A1_at	SOM1_1	photosynthesis
TaAffx.143995.24.S1_at	SOM1_1
TaAffx.143995.7.S1_at	SOM1_1	cell division
TaAffx.15201.1.S1_at	SOM1_1
TaAffx.15830.2.S1_at	SOM1_1	senescence/catabolism
TaAffx.18332.1.S1_at	SOM1_1	stress	embryo
TaAffx.18904.1.S1_at	SOM1_1	cell division	embryo
TaAffx.18932.1.S1_at	SOM1_1	protein synthesis
TaAffx.19275.1.S1_at	SOM1_1		pericarp
TaAffx.19323.1.A1_at	SOM1_1
TaAffx.19770.1.S1_at	SOM1_1
TaAffx.19824.1.S1_at	SOM1_1
TaAffx.21945.1.S1_at	SOM1_1
TaAffx.24365.1.S1_at	SOM1_1
TaAffx.2498.1.A1_at	SOM1_1
TaAffx.2655.1.S1_at	SOM1_1	defence
TaAffx.27822.1.S1_at	SOM1_1
TaAffx.27925.1.S1_at	SOM1_1
TaAffx.2888.1.S1_at	SOM1_1	stress
TaAffx.28944.1.S1_at	SOM1_1
TaAffx.29334.1.S1_at	SOM1_1	senescence/catabolism
TaAffx.29435.1.S1_at	SOM1_1
TaAffx.31490.1.S1_at	SOM1_1
TaAffx.31548.1.S1_at	SOM1_1
TaAffx.32069.2.S1_at	SOM1_1
TaAffx.33684.1.S1_at	SOM1_1
TaAffx.34482.1.S1_at	SOM1_1	stress
TaAffx.34778.1.S1_at	SOM1_1	stress
TaAffx.35126.1.A1_at	SOM1_1
TaAffx.36633.1.A1_at	SOM1_1
TaAffx.37032.1.S1_at	SOM1_1	protein synthesis
TaAffx.37153.1.S1_at	SOM1_1
TaAffx.37165.1.S1_at	SOM1_1
TaAffx.37180.1.A1_at	SOM1_1	respiration
TaAffx.38233.1.S1_at	SOM1_1	defence
TaAffx.38542.1.A1_at	SOM1_1
TaAffx.38635.1.A1_at	SOM1_1
TaAffx.39762.1.A1_at	SOM1_1
TaAffx.40031.1.S1_at	SOM1_1	cell wall synthesis
TaAffx.42798.1.A1_at	SOM1_1	senescence/catabolism
TaAffx.43325.1.A1_at	SOM1_1
TaAffx.43423.1.A1_at	SOM1_1	cell division
TaAffx.455.1.A1_at	SOM1_1	senescence/catabolism
TaAffx.45627.1.S1_at	SOM1_1
TaAffx.4588.1.S1_at	SOM1_1
TaAffx.46097.1.S1_at	SOM1_1	stress	embryo
TaAffx.46097.2.S1_at	SOM1_1	stress
TaAffx.46586.1.S1_at	SOM1_1	defence
TaAffx.499.1.A1_at	SOM1_1	senescence/catabolism
TaAffx.502.1.S1_at	SOM1_1	stress
TaAffx.50856.1.S1_at	SOM1_1
TaAffx.51811.1.S1_at	SOM1_1
TaAffx.55469.1.S1_at	SOM1_1
TaAffx.55834.1.S1_at	SOM1_1
TaAffx.55927.1.S1_at	SOM1_1
TaAffx.56632.1.S1_at	SOM1_1
TaAffx.56781.1.S1_at	SOM1_1
TaAffx.59340.1.S1_at	SOM1_1
TaAffx.59883.1.S1_at	SOM1_1
TaAffx.61650.1.A1_at	SOM1_1	cell division
TaAffx.62317.1.S1_at	SOM1_1
TaAffx.64116.1.S1_at	SOM1_1
TaAffx.64361.1.S1_at	SOM1_1
TaAffx.64431.1.A1_at	SOM1_1
TaAffx.64437.1.A1_at	SOM1_1
TaAffx.64496.1.A1_at	SOM1_1
TaAffx.65416.1.S1_at	SOM1_1	photosynthesis
TaAffx.69777.1.S1_at	SOM1_1
TaAffx.69939.1.S1_at	SOM1_1	stress
TaAffx.70031.1.A1_at	SOM1_1
TaAffx.70165.1.A1_at	SOM1_1
TaAffx.71198.1.S1_at	SOM1_1	stress	embryo
TaAffx.73024.1.S1_at	SOM1_1	stress
TaAffx.73027.1.A1_at	SOM1_1	stress
TaAffx.74187.1.S1_at	SOM1_1
TaAffx.74947.1.S1_at	SOM1_1	senescence/catabolism
TaAffx.77683.1.S1_at	SOM1_1
TaAffx.79273.1.S1_at	SOM1_1
TaAffx.80197.1.S1_at	SOM1_1
TaAffx.81230.1.S1_at	SOM1_1	cell wall synthesis
TaAffx.8265.1.S1_at	SOM1_1	senescence/catabolism
TaAffx.83708.1.S1_at	SOM1_1
TaAffx.83928.1.S1_at	SOM1_1
TaAffx.87278.1.S1_at	SOM1_1	senescence/catabolism
TaAffx.89710.1.S1_at	SOM1_1
TaAffx.91618.1.A1_at	SOM1_1
TaAffx.91928.1.S1_at	SOM1_1
TaAffx.91987.1.S1_at	SOM1_1	senescence/catabolism
TaAffx.92707.1.S1_at	SOM1_1
TaAffx.93175.1.S1_at	SOM1_1
TaAffx.93175.2.S1_at	SOM1_1
TaAffx.93351.1.A1_at	SOM1_1	stress
TaAffx.94995.1.S1_at	SOM1_1
TaAffx.96188.1.S1_at	SOM1_1	defence
TaAffx.97075.1.S1_at	SOM1_1		endosperm
TaAffx.97229.1.S1_at	SOM1_1
TaAffx.97536.1.S1_at	SOM1_1
TaAffx.98089.1.A1_at	SOM1_1
TaAffx.98394.1.S1_at	SOM1_1
AFFX-PheX-5_at	SOM1_2
AFFX-Ta_18SrRNA_at	SOM1_2	cell division
Ta.10005.1.S1_at	SOM1_2	stress
Ta.1002.1.S1_at	SOM1_2
Ta.10037.1.S1_at	SOM1_2	protein synthesis
Ta.10097.1.S1_at	SOM1_2	cell division
Ta.10145.1.S1_at	SOM1_2
Ta.10218.1.S1_at	SOM1_2
Ta.10246.1.S1_at	SOM1_2	protein synthesis
Ta.10274.1.S1_at	SOM1_2
Ta.10289.1.A1_at	SOM1_2
Ta.10331.1.S1_at	SOM1_2	senescence/catabolism
Ta.10397.1.S1_at	SOM1_2
Ta.10408.2.A1_at	SOM1_2	protein synthesis
Ta.10443.1.S1_at	SOM1_2	senescence/catabolism
Ta.10454.2.S1_at	SOM1_2
Ta.10463.1.A1_at	SOM1_2	protein synthesis
Ta.10537.2.A1_at	SOM1_2	cell division
Ta.10586.1.S1_at	SOM1_2
Ta.10612.1.S1_at	SOM1_2	respiration
Ta.10627.1.A1_at	SOM1_2
Ta.10699.1.A1_at	SOM1_2
Ta.10774.1.A1_at	SOM1_2
Ta.10783.1.A1_at	SOM1_2
Ta.10821.1.S1_at	SOM1_2	senescence/catabolism
Ta.10858.1.S1_at	SOM1_2
Ta.10867.1.S1_at	SOM1_2
Ta.10904.1.A1_at	SOM1_2
Ta.10959.1.S1_at	SOM1_2
Ta.10973.1.A1_at	SOM1_2	protein synthesis
Ta.11000.1.A1_at	SOM1_2
Ta.1112.1.S1_at	SOM1_2	respiration
Ta.11147.1.A1_at	SOM1_2	respiration
Ta.11166.1.A1_at	SOM1_2
Ta.11206.1.A1_at	SOM1_2	senescence/catabolism
Ta.11298.1.A1_at	SOM1_2
Ta.11322.2.S1_at	SOM1_2	cell division
Ta.11366.1.A1_at	SOM1_2
Ta.11387.1.A1_at	SOM1_2
Ta.1143.1.S1_at	SOM1_2	defence
Ta.11443.1.S1_at	SOM1_2
Ta.1145.1.A1_at	SOM1_2
Ta.11479.1.S1_at	SOM1_2	cell division
Ta.11520.1.A1_at	SOM1_2
Ta.11570.1.A1_at	SOM1_2
Ta.11653.1.A1_at	SOM1_2	protein synthesis
Ta.11679.1.S1_at	SOM1_2	protein synthesis
Ta.11680.1.S1_at	SOM1_2
Ta.11681.1.A1_at	SOM1_2
Ta.11715.1.A1_at	SOM1_2
Ta.11724.1.S1_at	SOM1_2
Ta.11758.1.A1_at	SOM1_2		endosperm
Ta.11776.1.S1_at	SOM1_2	senescence/catabolism
Ta.11816.1.A1_at	SOM1_2
Ta.1182.1.S1_at	SOM1_2
Ta.11847.1.A1_at	SOM1_2
Ta.11849.1.S1_at	SOM1_2
Ta.11856.1.S1_at	SOM1_2
Ta.11864.1.S1_at	SOM1_2
Ta.11880.1.S1_at	SOM1_2	senescence/catabolism
Ta.11933.1.A1_at	SOM1_2
Ta.11939.1.S1_at	SOM1_2
Ta.11946.1.S1_at	SOM1_2	senescence/catabolism
Ta.1197.1.S1_at	SOM1_2
Ta.12081.1.S1_at	SOM1_2
Ta.12106.1.S1_at	SOM1_2
Ta.12174.1.A1_at	SOM1_2	cell wall synthesis
Ta.12178.1.A1_at	SOM1_2
Ta.12189.1.A1_at	SOM1_2
Ta.12210.1.A1_at	SOM1_2
Ta.12244.1.S1_at	SOM1_2
Ta.1225.1.S1_at	SOM1_2
Ta.12283.1.A1_at	SOM1_2
Ta.12304.1.A1_at	SOM1_2
Ta.12338.1.S1_at	SOM1_2
Ta.12339.1.S1_at	SOM1_2
Ta.12364.1.S1_at	SOM1_2
Ta.12379.1.A1_at	SOM1_2	defence
Ta.12410.1.A1_at	SOM1_2
Ta.12511.1.S1_at	SOM1_2
Ta.12518.1.S1_at	SOM1_2
Ta.12530.1.S1_at	SOM1_2
Ta.12542.2.S1_at	SOM1_2
Ta.12584.1.S1_at	SOM1_2
Ta.12641.1.S1_at	SOM1_2	senescence/catabolism
Ta.12656.1.S1_at	SOM1_2		embryo
Ta.12770.1.S1_at	SOM1_2	defence
Ta.12811.1.A1_at	SOM1_2
Ta.13144.1.A1_at	SOM1_2
Ta.13163.1.S1_at	SOM1_2
Ta.13189.1.S1_at	SOM1_2
Ta.13199.1.S1_at	SOM1_2
Ta.13229.1.S1_at	SOM1_2
Ta.13259.1.S1_at	SOM1_2	protein synthesis
Ta.13260.1.A1_at	SOM1_2		endosperm
Ta.13262.1.S1_at	SOM1_2	senescence/catabolism
Ta.13272.1.A1_at	SOM1_2
Ta.13305.1.S1_at	SOM1_2	cell division
Ta.13370.1.A1_at	SOM1_2	cell division
Ta.13378.1.A1_at	SOM1_2
Ta.13494.1.S1_at	SOM1_2
Ta.13505.1.S1_at	SOM1_2	senescence/catabolism
Ta.13591.1.A1_at	SOM1_2
Ta.13687.1.S1_at	SOM1_2	senescence/catabolism
Ta.13728.1.S1_at	SOM1_2		endosperm
Ta.1376.1.S1_at	SOM1_2
Ta.13795.1.S1_at	SOM1_2
Ta.13801.1.S1_at	SOM1_2	defence
Ta.13803.3.S1_at	SOM1_2	stress
Ta.13860.1.S1_at	SOM1_2
Ta.1389.1.S1_at	SOM1_2		endosperm
Ta.1396.1.S1_at	SOM1_2
Ta.13974.1.A1_at	SOM1_2	cell wall synthesis
Ta.13987.2.A1_at	SOM1_2
Ta.14018.1.S1_at	SOM1_2
Ta.14022.3.S1_at	SOM1_2	senescence/catabolism
Ta.14025.1.S1_at	SOM1_2
Ta.14036.1.S1_at	SOM1_2
Ta.14054.1.S1_at	SOM1_2
Ta.14055.1.S1_at	SOM1_2
Ta.14065.1.S1_at	SOM1_2
Ta.14091.1.S1_at	SOM1_2
Ta.14115.2.S1_at	SOM1_2
Ta.14129.1.S1_at	SOM1_2
Ta.14182.1.S1_at	SOM1_2
Ta.14197.1.S1_at	SOM1_2
Ta.14229.1.S1_at	SOM1_2
Ta.14238.1.S1_at	SOM1_2
Ta.14269.1.A1_at	SOM1_2	stress	embryo
Ta.14297.1.A1_at	SOM1_2
Ta.14319.1.S1_at	SOM1_2
Ta.14394.1.S1_at	SOM1_2
Ta.14417.1.S1_at	SOM1_2	photosynthesis
Ta.14476.2.S1_at	SOM1_2
Ta.14489.1.S1_at	SOM1_2	stress	embryo
Ta.1450.3.S1_at	SOM1_2
Ta.14507.2.S1_at	SOM1_2
Ta.14606.1.S1_at	SOM1_2
Ta.14751.1.A1_at	SOM1_2
Ta.14800.1.S1_at	SOM1_2
Ta.14961.1.S1_at	SOM1_2	senescence/catabolism
Ta.15095.1.S1_at	SOM1_2
Ta.1512.1.S1_at	SOM1_2
Ta.1558.1.A1_at	SOM1_2	photosynthesis
Ta.1584.2.S1_at	SOM1_2	cell division
Ta.15857.1.S1_at	SOM1_2	respiration
Ta.15921.1.S1_at	SOM1_2	cell division
Ta.15930.1.S1_at	SOM1_2
Ta.16038.1.S1_at	SOM1_2
Ta.16270.1.S1_at	SOM1_2	senescence/catabolism
Ta.1636.1.S1_at	SOM1_2	protein synthesis
Ta.16494.1.S1_at	SOM1_2
Ta.16758.1.A1_at	SOM1_2
Ta.16792.1.S1_at	SOM1_2
Ta.16845.1.S1_at	SOM1_2	defence
Ta.1689.1.S1_at	SOM1_2	protein synthesis
Ta.17293.2.S1_at	SOM1_2
Ta.17295.1.S1_at	SOM1_2
Ta.17378.1.S1_at	SOM1_2	stress	pericarp
Ta.17888.1.S1_at	SOM1_2	respiration
Ta.18107.1.S1_at	SOM1_2
Ta.18143.1.A1_at	SOM1_2
Ta.18152.1.S1_at	SOM1_2
Ta.18195.1.S1_at	SOM1_2
Ta.1846.2.S1_at	SOM1_2
Ta.18520.1.A1_at	SOM1_2
Ta.18648.1.S1_at	SOM1_2	stress
Ta.18662.1.S1_at	SOM1_2	cell wall synthesis
Ta.18690.1.S1_at	SOM1_2	photosynthesis
Ta.18715.1.S1_at	SOM1_2	senescence/catabolism
Ta.18854.1.S1_at	SOM1_2	defence
Ta.1906.1.S1_at	SOM1_2	photosynthesis
Ta.19081.1.A1_at	SOM1_2
Ta.19092.1.S1_at	SOM1_2	defence
Ta.19092.2.S1_at	SOM1_2	defence
Ta.19170.1.S1_at	SOM1_2	respiration
Ta.1925.1.A1_at	SOM1_2	cell division
Ta.19309.1.S1_at	SOM1_2
Ta.19412.1.S1_at	SOM1_2	protein synthesis
Ta.1943.1.S1_at	SOM1_2
Ta.19491.1.S1_at	SOM1_2	stress
Ta.19654.1.S1_at	SOM1_2	protein synthesis
Ta.19798.1.A1_at	SOM1_2
Ta.19803.1.S1_at	SOM1_2	protein synthesis
Ta.20011.1.S1_at	SOM1_2
Ta.2016.3.A1_at	SOM1_2	senescence/catabolism
Ta.20221.1.S1_at	SOM1_2	cell wall synthesis
Ta.20248.1.S1_at	SOM1_2
Ta.20252.1.A1_at	SOM1_2
Ta.203.1.S1_at	SOM1_2	stress
Ta.20442.2.S1_at	SOM1_2	protein synthesis
Ta.20467.1.S1_at	SOM1_2	protein synthesis
Ta.20656.1.S1_at	SOM1_2
Ta.20724.1.S1_at	SOM1_2
Ta.20733.1.S1_at	SOM1_2
Ta.20788.1.S1_at	SOM1_2
Ta.2079.1.S1_at	SOM1_2
Ta.20972.1.S1_at	SOM1_2
Ta.20977.1.S1_at	SOM1_2
Ta.20993.1.S1_at	SOM1_2
Ta.21083.1.A1_at	SOM1_2
Ta.21179.1.S1_at	SOM1_2
Ta.21353.1.S1_at	SOM1_2	senescence/catabolism
Ta.21356.1.S1_at	SOM1_2
Ta.21411.1.S1_at	SOM1_2	cell division
Ta.21508.3.S1_at	SOM1_2
Ta.21557.1.A1_at	SOM1_2	senescence/catabolism	pericarp
Ta.21601.1.A1_at	SOM1_2
Ta.2167.1.S1_at	SOM1_2
Ta.2176.1.S1_at	SOM1_2	protein synthesis
Ta.21873.1.S1_at	SOM1_2
Ta.21917.1.S1_at	SOM1_2
Ta.22040.1.S1_at	SOM1_2
Ta.22041.1.A1_at	SOM1_2	cell division
Ta.22164.1.S1_at	SOM1_2	cell division
Ta.22203.2.S1_at	SOM1_2
Ta.22209.1.S1_at	SOM1_2
Ta.22446.1.S1_at	SOM1_2	cell division
Ta.22478.1.S1_at	SOM1_2
Ta.22483.1.S1_at	SOM1_2
Ta.22608.1.A1_at	SOM1_2
Ta.2262.1.S1_at	SOM1_2	cell division
Ta.22734.1.S1_at	SOM1_2	senescence/catabolism
Ta.22736.1.S1_at	SOM1_2
Ta.22842.1.S1_at	SOM1_2	respiration
Ta.22965.1.S1_at	SOM1_2	protein synthesis
Ta.22981.1.S1_at	SOM1_2
Ta.23014.2.S1_at	SOM1_2	senescence/catabolism	pericarp
Ta.23080.1.S1_at	SOM1_2	senescence/catabolism
Ta.23148.1.A1_at	SOM1_2
Ta.23176.1.S1_at	SOM1_2
Ta.2335.1.S1_at	SOM1_2	photosynthesis
Ta.23373.1.S1_at	SOM1_2	stress
Ta.2353.1.S1_at	SOM1_2	protein synthesis
Ta.23682.1.S1_at	SOM1_2
Ta.23691.1.A1_at	SOM1_2
Ta.23718.2.S1_at	SOM1_2
Ta.23807.6.A1_at	SOM1_2	stress
Ta.23807.7.S1_at	SOM1_2	stress
Ta.23819.1.A1_at	SOM1_2	cell division
Ta.23827.2.S1_at	SOM1_2
Ta.23970.1.A1_at	SOM1_2
Ta.24136.1.A1_at	SOM1_2	cell division
Ta.24247.1.A1_at	SOM1_2
Ta.24339.1.S1_at	SOM1_2
Ta.24515.1.S1_at	SOM1_2	stress
Ta.24545.1.S1_at	SOM1_2	senescence/catabolism
Ta.24574.1.A1_at	SOM1_2
Ta.24586.2.S1_at	SOM1_2	cell division	pericarp
Ta.24664.1.S1_at	SOM1_2
Ta.24889.1.S1_at	SOM1_2	stress
Ta.24899.1.A1_at	SOM1_2	defence
Ta.24948.1.S1_at	SOM1_2	senescence/catabolism
Ta.2502.3.A1_at	SOM1_2	senescence/catabolism
Ta.25040.1.S1_at	SOM1_2	protein synthesis
Ta.25044.1.S1_at	SOM1_2	protein synthesis
Ta.25059.1.S1_at	SOM1_2
Ta.25217.1.S1_at	SOM1_2
Ta.2522.1.S1_at	SOM1_2
Ta.25224.1.S1_at	SOM1_2		embryo
Ta.25232.1.S1_at	SOM1_2		embryo
Ta.25284.1.S1_at	SOM1_2
Ta.25292.1.S1_at	SOM1_2
Ta.25307.1.A1_at	SOM1_2
Ta.25329.1.A1_at	SOM1_2	defence
Ta.25378.1.A1_at	SOM1_2
Ta.25379.1.S1_at	SOM1_2		embryo
Ta.2543.1.S1_at	SOM1_2
Ta.25451.1.S1_at	SOM1_2	photosynthesis
Ta.25474.1.S1_at	SOM1_2	senescence/catabolism
Ta.25481.2.S1_at	SOM1_2	cell wall synthesis
Ta.25500.1.S1_at	SOM1_2
Ta.25522.1.S1_at	SOM1_2	stress
Ta.25528.1.S1_at	SOM1_2	starch synthesis
Ta.25543.2.S1_at	SOM1_2
Ta.25570.1.S1_at	SOM1_2
Ta.25604.1.S1_at	SOM1_2	cell division
Ta.25617.1.S1_at	SOM1_2	protein synthesis
Ta.25629.1.S1_at	SOM1_2	stress
Ta.25692.1.S1_at	SOM1_2	cell division
Ta.25733.1.A1_at	SOM1_2
Ta.25846.1.A1_at	SOM1_2
Ta.25905.1.A1_at	SOM1_2
Ta.2593.1.S1_at	SOM1_2	protein synthesis
Ta.25942.1.A1_at	SOM1_2
Ta.25947.1.A1_at	SOM1_2
Ta.26074.1.S1_at	SOM1_2
Ta.26203.1.S1_at	SOM1_2
Ta.26206.1.A1_at	SOM1_2
Ta.26227.1.A1_at	SOM1_2	defence
Ta.26253.1.A1_at	SOM1_2
Ta.26270.1.A1_at	SOM1_2	respiration
Ta.26273.1.A1_at	SOM1_2	defence	embryo
Ta.26276.1.A1_at	SOM1_2
Ta.26295.1.A1_at	SOM1_2
Ta.26958.1.S1_at	SOM1_2
Ta.27017.1.S1_at	SOM1_2	senescence/catabolism
Ta.2712.1.A1_at	SOM1_2
Ta.27153.1.S1_at	SOM1_2	defence
Ta.27412.1.S1_at	SOM1_2
Ta.2745.3.A1_at	SOM1_2	protein synthesis
Ta.27550.1.S1_at	SOM1_2	protein synthesis
Ta.27661.2.S1_at	SOM1_2	stress
Ta.27695.1.S1_at	SOM1_2
Ta.27696.1.A1_at	SOM1_2
Ta.2779.1.S1_at	SOM1_2	respiration
Ta.27818.1.S1_at	SOM1_2
Ta.27935.1.A1_at	SOM1_2
Ta.27956.1.S1_at	SOM1_2
Ta.27962.1.S1_at	SOM1_2
Ta.27964.1.S1_at	SOM1_2
Ta.28005.1.A1_at	SOM1_2
Ta.28008.1.S1_at	SOM1_2
Ta.28044.1.S1_at	SOM1_2
Ta.28106.2.S1_at	SOM1_2
Ta.28125.1.A1_at	SOM1_2
Ta.28138.1.S1_at	SOM1_2	protein synthesis
Ta.28187.2.S1_at	SOM1_2
Ta.28204.2.S1_at	SOM1_2	protein synthesis
Ta.28260.3.A1_at	SOM1_2	respiration
Ta.28358.1.S1_at	SOM1_2
Ta.28416.1.A1_at	SOM1_2
Ta.28435.1.S1_at	SOM1_2	defence
Ta.2849.1.S1_at	SOM1_2
Ta.28538.1.S1_at	SOM1_2	protein synthesis
Ta.28647.1.S1_at	SOM1_2	protein synthesis
Ta.28757.1.S1_at	SOM1_2
Ta.2888.1.S1_at	SOM1_2
Ta.28925.1.S1_at	SOM1_2	protein synthesis
Ta.28965.1.S1_at	SOM1_2	stress
Ta.2910.2.S1_at	SOM1_2	protein synthesis
Ta.2934.1.S1_at	SOM1_2	stress
Ta.29358.1.A1_at	SOM1_2
Ta.2938.1.A1_at	SOM1_2
Ta.29434.1.A1_at	SOM1_2	cell wall synthesis
Ta.2969.1.A1_at	SOM1_2	cell wall synthesis
Ta.297.1.S1_at	SOM1_2
Ta.2984.1.S1_at	SOM1_2
Ta.2988.1.A1_at	SOM1_2	protein synthesis
Ta.3002.1.S1_at	SOM1_2
Ta.30021.1.A1_at	SOM1_2	photosynthesis
Ta.30368.1.A1_at	SOM1_2
Ta.304.4.S1_at	SOM1_2	photosynthesis
Ta.30427.1.S1_at	SOM1_2
Ta.30444.1.S1_at	SOM1_2
Ta.30450.1.S1_at	SOM1_2
Ta.305.1.S1_at	SOM1_2	protein synthesis
Ta.30506.1.A1_at	SOM1_2	senescence/catabolism	embryo
Ta.30526.1.A1_at	SOM1_2	defence
Ta.30529.1.S1_at	SOM1_2
Ta.30613.1.S1_at	SOM1_2
Ta.30762.1.S1_at	SOM1_2
Ta.30940.1.S1_at	SOM1_2
Ta.3109.1.A1_at	SOM1_2
Ta.3116.1.S1_at	SOM1_2
Ta.3158.1.S1_at	SOM1_2
Ta.3228.1.S1_at	SOM1_2
Ta.3266.1.A1_at	SOM1_2
Ta.3286.1.S1_at	SOM1_2		pericarp
Ta.3294.1.S1_at	SOM1_2	protein synthesis
Ta.3300.1.S1_at	SOM1_2
Ta.331.1.S1_at	SOM1_2
Ta.3321.1.A1_at	SOM1_2
Ta.3365.1.S1_at	SOM1_2	respiration
Ta.3380.1.S1_at	SOM1_2
Ta.3390.1.A1_at	SOM1_2
Ta.3396.1.A1_at	SOM1_2
Ta.3407.1.S1_at	SOM1_2	protein synthesis
Ta.3407.2.S1_at	SOM1_2	protein synthesis
Ta.3442.1.S1_at	SOM1_2	defence
Ta.3510.2.S1_at	SOM1_2	cell division
Ta.3531.1.S1_at	SOM1_2
Ta.3532.1.A1_at	SOM1_2
Ta.3532.2.S1_at	SOM1_2
Ta.3559.1.S1_at	SOM1_2
Ta.3695.1.S1_at	SOM1_2
Ta.3718.2.S1_at	SOM1_2	cell division
Ta.3794.1.S1_at	SOM1_2	senescence/catabolism
Ta.380.1.S1_at	SOM1_2
Ta.3800.1.S1_at	SOM1_2		endosperm
Ta.3839.1.S1_at	SOM1_2
Ta.385.2.S1_at	SOM1_2
Ta.3867.1.S1_at	SOM1_2
Ta.3874.1.S1_at	SOM1_2	cell wall synthesis
Ta.3876.2.S1_at	SOM1_2
Ta.3963.1.S1_at	SOM1_2
Ta.3972.1.S1_at	SOM1_2
Ta.3981.1.S1_at	SOM1_2	cell division
Ta.3982.1.S1_at	SOM1_2
Ta.4017.1.S1_at	SOM1_2
Ta.4056.1.S1_at	SOM1_2
Ta.4085.1.S1_at	SOM1_2	senescence/catabolism
Ta.4256.1.S1_at	SOM1_2
Ta.4286.1.S1_at	SOM1_2	senescence/catabolism
Ta.4329.1.A1_at	SOM1_2
Ta.4372.1.A1_at	SOM1_2
Ta.4407.1.A1_at	SOM1_2
Ta.4480.1.A1_at	SOM1_2
Ta.4504.1.S1_at	SOM1_2	cell division
Ta.4556.1.A1_at	SOM1_2
Ta.459.1.S1_at	SOM1_2
Ta.4597.1.A1_at	SOM1_2
Ta.4613.1.S1_at	SOM1_2
Ta.4634.1.S1_at	SOM1_2
Ta.4635.1.A1_at	SOM1_2	respiration
Ta.4651.1.S1_at	SOM1_2	senescence/catabolism
Ta.4667.1.S1_at	SOM1_2
Ta.4668.2.S1_at	SOM1_2
Ta.4678.1.S1_at	SOM1_2
Ta.468.1.S1_at	SOM1_2
Ta.473.1.S1_at	SOM1_2
Ta.4763.1.S1_at	SOM1_2	protein synthesis
Ta.480.1.S1_at	SOM1_2
Ta.4820.1.A1_at	SOM1_2
Ta.4861.1.A1_at	SOM1_2	cell division
Ta.4866.1.S1_at	SOM1_2
Ta.4867.1.S1_at	SOM1_2	defence
Ta.4877.1.S1_at	SOM1_2	stress
Ta.4891.1.A1_at	SOM1_2
Ta.4938.1.S1_at	SOM1_2	protein synthesis
Ta.4961.1.S1_at	SOM1_2
Ta.4961.2.A1_at	SOM1_2
Ta.5079.1.S1_at	SOM1_2
Ta.5126.1.A1_at	SOM1_2
Ta.5126.2.S1_at	SOM1_2
Ta.5178.1.A1_at	SOM1_2	cell division
Ta.5193.1.S1_at	SOM1_2	senescence/catabolism
Ta.5240.1.A1_at	SOM1_2
Ta.5283.1.S1_at	SOM1_2
Ta.5284.2.S1_at	SOM1_2
Ta.5289.1.S1_at	SOM1_2	defence
Ta.5291.1.S1_at	SOM1_2
Ta.5332.1.A1_at	SOM1_2
Ta.5346.1.A1_at	SOM1_2	senescence/catabolism
Ta.5354.1.A1_at	SOM1_2
Ta.5354.2.S1_at	SOM1_2
Ta.536.1.S1_at	SOM1_2	protein synthesis
Ta.5395.1.A1_at	SOM1_2
Ta.543.1.S1_at	SOM1_2	respiration
Ta.5469.3.A1_at	SOM1_2
Ta.547.1.S1_at	SOM1_2	stress
Ta.5490.2.S1_at	SOM1_2
Ta.5496.1.A1_at	SOM1_2
Ta.5543.1.A1_at	SOM1_2	protein synthesis
Ta.5620.1.S1_at	SOM1_2	respiration
Ta.5634.1.S1_at	SOM1_2	senescence/catabolism
Ta.5678.1.S1_at	SOM1_2		endosperm
Ta.5710.2.S1_at	SOM1_2	stress
Ta.5713.1.S1_at	SOM1_2	senescence/catabolism
Ta.5713.3.S1_at	SOM1_2	senescence/catabolism
Ta.5745.1.S1_at	SOM1_2	protein synthesis
Ta.575.1.S1_at	SOM1_2
Ta.5759.1.S1_at	SOM1_2
Ta.5774.1.S1_at	SOM1_2	respiration
Ta.5796.2.A1_at	SOM1_2	photosynthesis
Ta.5811.1.S1_at	SOM1_2
Ta.5822.1.S1_at	SOM1_2
Ta.5871.1.S1_at	SOM1_2
Ta.5910.1.S1_at	SOM1_2	respiration
Ta.5918.1.S1_at	SOM1_2
Ta.592.1.S1_at	SOM1_2
Ta.5935.1.S1_at	SOM1_2	protein synthesis	endosperm
Ta.5937.2.S1_at	SOM1_2	protein synthesis
Ta.5957.1.S1_at	SOM1_2
Ta.5969.1.A1_at	SOM1_2
Ta.5993.1.S1_at	SOM1_2	senescence/catabolism
Ta.5993.2.A1_at	SOM1_2	senescence/catabolism
Ta.6001.1.S1_at	SOM1_2
Ta.6001.2.S1_at	SOM1_2
Ta.6002.1.S1_at	SOM1_2
Ta.6008.3.S1_at	SOM1_2
Ta.6013.1.S1_at	SOM1_2
Ta.6024.1.A1_at	SOM1_2
Ta.6030.1.S1_at	SOM1_2
Ta.6039.1.S1_at	SOM1_2
Ta.6056.1.S1_at	SOM1_2
Ta.6073.1.A1_at	SOM1_2
Ta.6075.1.A1_at	SOM1_2	stress
Ta.6077.1.S1_at	SOM1_2
Ta.6086.2.S1_at	SOM1_2	protein synthesis
Ta.6105.1.S1_at	SOM1_2	cell division
Ta.6118.1.A1_at	SOM1_2	protein synthesis
Ta.6168.1.A1_at	SOM1_2	photosynthesis
Ta.6169.1.S1_at	SOM1_2
Ta.6224.1.S1_at	SOM1_2	senescence/catabolism
Ta.6243.1.A1_at	SOM1_2	senescence/catabolism
Ta.6269.1.S1_at	SOM1_2	defence
Ta.6327.1.S1_at	SOM1_2
Ta.6332.1.S1_at	SOM1_2	protein synthesis
Ta.6361.1.A1_at	SOM1_2
Ta.6361.3.S1_at	SOM1_2	protein synthesis	endosperm
Ta.6386.1.S1_at	SOM1_2
Ta.6450.1.A1_at	SOM1_2
Ta.6457.1.A1_at	SOM1_2	senescence/catabolism
Ta.647.2.S1_at	SOM1_2
Ta.6498.1.A1_at	SOM1_2	protein synthesis
Ta.6506.1.S1_at	SOM1_2	senescence/catabolism
Ta.6512.1.S1_at	SOM1_2
Ta.6563.1.A1_at	SOM1_2	cell division
Ta.6565.1.S1_at	SOM1_2
Ta.6641.1.S1_at	SOM1_2	senescence/catabolism
Ta.6654.1.A1_at	SOM1_2
Ta.6659.1.A1_at	SOM1_2
Ta.6709.1.S1_at	SOM1_2
Ta.6711.1.S1_at	SOM1_2
Ta.6722.1.A1_at	SOM1_2	protein synthesis
Ta.6735.1.S1_at	SOM1_2
Ta.674.1.S1_at	SOM1_2	protein synthesis
Ta.6757.1.A1_at	SOM1_2	cell division
Ta.6765.1.S1_at	SOM1_2
Ta.6777.1.A1_at	SOM1_2	photosynthesis
Ta.6796.1.S1_at	SOM1_2	defence
Ta.6828.1.S1_at	SOM1_2	cell division
Ta.6898.1.S1_at	SOM1_2
Ta.6919.1.S1_at	SOM1_2		pericarp
Ta.6950.1.S1_at	SOM1_2	cell division
Ta.696.1.S1_at	SOM1_2
Ta.6976.1.S1_at	SOM1_2
Ta.6978.1.S1_at	SOM1_2
Ta.7072.1.A1_at	SOM1_2
Ta.7072.2.S1_at	SOM1_2
Ta.7074.1.S1_at	SOM1_2
Ta.7085.1.S1_at	SOM1_2
Ta.7110.1.S1_at	SOM1_2	protein synthesis
Ta.7222.1.A1_at	SOM1_2
Ta.7224.1.A1_at	SOM1_2
Ta.7240.1.S1_at	SOM1_2	stress
Ta.7246.1.S1_at	SOM1_2
Ta.7267.1.S1_at	SOM1_2
Ta.7274.2.S1_at	SOM1_2	stress
Ta.7282.1.S1_at	SOM1_2
Ta.7285.1.S1_at	SOM1_2
Ta.7295.1.S1_at	SOM1_2
Ta.7305.1.S1_at	SOM1_2	protein synthesis
Ta.7312.1.S1_at	SOM1_2
Ta.7360.1.S1_at	SOM1_2	cell division
Ta.7363.1.A1_at	SOM1_2
Ta.7373.1.S1_at	SOM1_2		endosperm
Ta.7377.1.S1_at	SOM1_2
Ta.7436.1.A1_at	SOM1_2	defence
Ta.7436.3.S1_at	SOM1_2	defence
Ta.7456.1.A1_at	SOM1_2	senescence/catabolism
Ta.7464.1.S1_at	SOM1_2
Ta.7478.1.S1_at	SOM1_2
Ta.7499.2.S1_at	SOM1_2
Ta.7506.1.S1_at	SOM1_2	protein synthesis
Ta.7509.3.S1_at	SOM1_2
Ta.7524.3.S1_at	SOM1_2
Ta.7537.1.S1_at	SOM1_2	protein synthesis
Ta.7552.1.A1_at	SOM1_2	cell division
Ta.7555.1.S1_at	SOM1_2	cell division
Ta.7563.1.A1_at	SOM1_2	protein synthesis
Ta.7564.1.A1_at	SOM1_2	cell wall synthesis
Ta.7571.1.S1_at	SOM1_2	cell division
Ta.759.1.S1_at	SOM1_2	stress
Ta.7633.1.S1_at	SOM1_2
Ta.7646.1.S1_at	SOM1_2	protein synthesis
Ta.7677.2.S1_at	SOM1_2	stress
Ta.7689.1.A1_at	SOM1_2
Ta.770.2.S1_at	SOM1_2
Ta.7701.1.A1_at	SOM1_2
Ta.7727.1.S1_at	SOM1_2
Ta.7869.1.A1_at	SOM1_2
Ta.7937.1.A1_at	SOM1_2
Ta.7962.1.A1_at	SOM1_2
Ta.7971.1.S1_at	SOM1_2
Ta.8034.1.A1_at	SOM1_2
Ta.8066.2.A1_at	SOM1_2	protein synthesis
Ta.8066.3.S1_at	SOM1_2	protein synthesis
Ta.807.2.S1_at	SOM1_2	protein synthesis
Ta.8082.1.A1_at	SOM1_2
Ta.8119.1.S1_at	SOM1_2
Ta.8142.1.S1_at	SOM1_2	senescence/catabolism	pericarp
Ta.8182.1.S1_at	SOM1_2
Ta.8214.1.S1_at	SOM1_2	cell division
Ta.8240.1.S1_at	SOM1_2	senescence/catabolism
Ta.8245.2.S1_at	SOM1_2	senescence/catabolism
Ta.8321.1.A1_at	SOM1_2
Ta.8436.1.A1_at	SOM1_2	cell division
Ta.8452.1.S1_at	SOM1_2	defence
Ta.8461.1.S1_at	SOM1_2
Ta.8462.1.A1_at	SOM1_2
Ta.8484.1.A1_at	SOM1_2
Ta.8681.1.A1_at	SOM1_2
Ta.8738.1.A1_at	SOM1_2	cell division
Ta.8764.1.S1_at	SOM1_2
Ta.8771.1.S1_at	SOM1_2
Ta.8779.1.A1_at	SOM1_2
Ta.8782.1.S1_at	SOM1_2
Ta.8827.1.S1_at	SOM1_2	senescence/catabolism
Ta.8871.2.S1_at	SOM1_2
Ta.8883.2.S1_at	SOM1_2
Ta.8944.1.A1_at	SOM1_2
Ta.8993.1.S1_at	SOM1_2
Ta.8993.2.S1_at	SOM1_2
Ta.9030.1.S1_at	SOM1_2
Ta.9051.1.S1_at	SOM1_2	defence
Ta.9063.3.S1_at	SOM1_2	defence
Ta.9069.1.S1_at	SOM1_2
Ta.9098.1.S1_at	SOM1_2	senescence/catabolism
Ta.9159.1.A1_at	SOM1_2
Ta.9170.1.S1_at	SOM1_2
Ta.9184.1.S1_at	SOM1_2
Ta.9185.1.S1_at	SOM1_2	stress
Ta.9194.2.A1_at	SOM1_2
Ta.920.2.S1_at	SOM1_2	photosynthesis
Ta.9312.1.S1_at	SOM1_2	cell division
Ta.9319.1.S1_at	SOM1_2
Ta.9322.1.S1_at	SOM1_2
Ta.9357.2.S1_at	SOM1_2	protein synthesis
Ta.9364.1.A1_at	SOM1_2	protein synthesis
Ta.9374.1.S1_at	SOM1_2
Ta.9391.1.S1_at	SOM1_2
Ta.9392.2.A1_at	SOM1_2
Ta.9394.1.S1_at	SOM1_2	defence
Ta.9424.2.S1_at	SOM1_2	stress
Ta.9442.1.S1_at	SOM1_2
Ta.9449.1.A1_at	SOM1_2	respiration
Ta.9453.1.S1_at	SOM1_2
Ta.9473.2.S1_at	SOM1_2	cell wall synthesis
Ta.9536.1.S1_at	SOM1_2
Ta.9544.1.S1_at	SOM1_2	protein synthesis
Ta.9572.1.S1_at	SOM1_2
Ta.9595.1.A1_at	SOM1_2
Ta.9598.1.A1_at	SOM1_2
Ta.9621.1.A1_at	SOM1_2
Ta.9621.2.S1_at	SOM1_2
Ta.963.1.A1_at	SOM1_2	defence
Ta.9634.1.A1_at	SOM1_2	senescence/catabolism
Ta.9652.1.S1_at	SOM1_2
Ta.9720.1.A1_at	SOM1_2	senescence/catabolism
Ta.9723.1.S1_at	SOM1_2
Ta.9741.1.A1_at	SOM1_2
Ta.9753.1.A1_at	SOM1_2
Ta.9797.1.S1_at	SOM1_2
Ta.9856.1.S1_at	SOM1_2
TaAffx.103133.1.S1_at	SOM1_2
TaAffx.103481.1.S1_at	SOM1_2
TaAffx.104090.1.A1_at	SOM1_2
TaAffx.104648.1.S1_at	SOM1_2	defence
TaAffx.10512.1.S1_at	SOM1_2	respiration
TaAffx.105294.1.S1_at	SOM1_2
TaAffx.105751.1.S1_at	SOM1_2
TaAffx.106.1.A1_at	SOM1_2
TaAffx.106154.1.S1_at	SOM1_2
TaAffx.106271.1.S1_at	SOM1_2	respiration
TaAffx.106329.1.S1_at	SOM1_2
TaAffx.106330.1.S1_at	SOM1_2
TaAffx.106930.1.S1_at	SOM1_2
TaAffx.107105.1.S1_at	SOM1_2
TaAffx.107307.1.S1_at	SOM1_2
TaAffx.107342.1.S1_at	SOM1_2
TaAffx.10747.1.S1_at	SOM1_2
TaAffx.107854.1.S1_at	SOM1_2
TaAffx.108184.1.S1_at	SOM1_2
TaAffx.10869.1.A1_at	SOM1_2
TaAffx.108692.1.S1_at	SOM1_2
TaAffx.109111.1.S1_at	SOM1_2
TaAffx.109361.1.A1_at	SOM1_2
TaAffx.110208.1.S1_at	SOM1_2
TaAffx.110495.1.S1_at	SOM1_2	protein synthesis
TaAffx.110700.2.S1_at	SOM1_2	protein synthesis
TaAffx.110749.1.S1_at	SOM1_2	senescence/catabolism
TaAffx.110822.1.S1_at	SOM1_2
TaAffx.111033.1.A1_at	SOM1_2
TaAffx.111198.1.S1_at	SOM1_2
TaAffx.111219.1.S1_at	SOM1_2	stress
TaAffx.111299.1.S1_at	SOM1_2
TaAffx.111513.1.S1_at	SOM1_2
TaAffx.11245.1.A1_at	SOM1_2
TaAffx.11289.1.S1_at	SOM1_2
TaAffx.113667.1.S1_at	SOM1_2	protein synthesis
TaAffx.113847.1.S1_at	SOM1_2
TaAffx.113909.2.S1_at	SOM1_2	stress
TaAffx.114200.1.S1_at	SOM1_2
TaAffx.114284.1.S1_at	SOM1_2
TaAffx.114422.1.S1_at	SOM1_2
TaAffx.114725.1.S1_at	SOM1_2	cell wall synthesis
TaAffx.116485.1.S1_at	SOM1_2
TaAffx.116894.2.A1_at	SOM1_2
TaAffx.11742.1.S1_at	SOM1_2
TaAffx.11850.1.A1_at	SOM1_2
TaAffx.118525.1.A1_at	SOM1_2
TaAffx.118712.1.S1_at	SOM1_2	senescence/catabolism
TaAffx.118885.1.S1_at	SOM1_2
TaAffx.11890.1.A1_at	SOM1_2
TaAffx.118937.2.S1_at	SOM1_2		endosperm
TaAffx.118944.1.S1_at	SOM1_2	senescence/catabolism
TaAffx.11945.1.S1_at	SOM1_2
TaAffx.120582.1.A1_at	SOM1_2
TaAffx.121355.1.S1_at	SOM1_2
TaAffx.121508.1.S1_at	SOM1_2
TaAffx.121868.1.A1_at	SOM1_2
TaAffx.121937.1.S1_at	SOM1_2
TaAffx.12297.1.S1_at	SOM1_2	protein synthesis
TaAffx.12543.1.S1_at	SOM1_2
TaAffx.12656.1.S1_at	SOM1_2
TaAffx.12664.1.S1_at	SOM1_2
TaAffx.128.1.S1_at	SOM1_2	senescence/catabolism
TaAffx.128418.33.S1_at	SOM1_2
TaAffx.128418.36.S1_at	SOM1_2	cell division
TaAffx.128418.41.S1_at	SOM1_2
TaAffx.128466.1.S1_at	SOM1_2
TaAffx.128564.1.S1_at	SOM1_2
TaAffx.128691.1.S1_at	SOM1_2
TaAffx.128927.1.A1_at	SOM1_2
TaAffx.12923.1.S1_at	SOM1_2	protein synthesis
TaAffx.129240.1.S1_at	SOM1_2
TaAffx.13.1.S1_at	SOM1_2
TaAffx.130061.1.S1_at	SOM1_2	cell wall synthesis
TaAffx.130636.1.S1_at	SOM1_2	protein synthesis
TaAffx.133249.1.A1_at	SOM1_2
TaAffx.138066.1.S1_at	SOM1_2
TaAffx.13995.2.S1_at	SOM1_2
TaAffx.143998.1.S1_at	SOM1_2
TaAffx.143999.1.S1_at	SOM1_2		endosperm
TaAffx.15065.1.S1_at	SOM1_2	senescence/catabolism
TaAffx.15304.1.S1_at	SOM1_2
TaAffx.15392.2.A1_at	SOM1_2
TaAffx.15430.1.A1_at	SOM1_2	senescence/catabolism
TaAffx.15782.1.A1_at	SOM1_2	senescence/catabolism
TaAffx.16099.1.S1_at	SOM1_2	cell division
TaAffx.16626.2.S1_at	SOM1_2
TaAffx.17098.1.S1_at	SOM1_2
TaAffx.18742.1.S1_at	SOM1_2	protein synthesis
TaAffx.18747.1.S1_at	SOM1_2
TaAffx.19173.1.S1_at	SOM1_2	respiration
TaAffx.19277.1.S1_at	SOM1_2	cell division
TaAffx.19366.1.A1_at	SOM1_2	stress
TaAffx.19463.2.S1_at	SOM1_2
TaAffx.19827.1.S1_at	SOM1_2	cell division
TaAffx.20047.1.S1_at	SOM1_2
TaAffx.21184.1.S1_at	SOM1_2
TaAffx.2166.1.A1_at	SOM1_2	protein synthesis
TaAffx.2300.1.S1_at	SOM1_2	cell division
TaAffx.23369.1.S1_at	SOM1_2
TaAffx.23369.2.S1_at	SOM1_2
TaAffx.24235.1.S1_at	SOM1_2	protein synthesis
TaAffx.2446.1.S1_at	SOM1_2
TaAffx.2456.1.S1_at	SOM1_2	protein synthesis
TaAffx.24604.1.S1_at	SOM1_2
TaAffx.24960.1.S1_at	SOM1_2	defence
TaAffx.25109.1.S1_at	SOM1_2	cell division
TaAffx.2554.1.S1_at	SOM1_2	stress
TaAffx.25768.1.S1_at	SOM1_2
TaAffx.265.1.A1_at	SOM1_2
TaAffx.27118.1.S1_at	SOM1_2
TaAffx.2799.2.S1_at	SOM1_2
TaAffx.28418.1.S1_at	SOM1_2	photosynthesis
TaAffx.28462.1.S1_at	SOM1_2		pericarp
TaAffx.28555.1.S1_at	SOM1_2
TaAffx.28873.1.S1_at	SOM1_2
TaAffx.31545.1.S1_at	SOM1_2
TaAffx.33701.1.S1_at	SOM1_2	senescence/catabolism
TaAffx.33907.1.S1_at	SOM1_2
TaAffx.34031.1.S1_at	SOM1_2
TaAffx.3448.1.S1_at	SOM1_2
TaAffx.34687.1.S1_at	SOM1_2	cell division
TaAffx.35395.1.S1_at	SOM1_2
TaAffx.37007.1.S1_at	SOM1_2
TaAffx.37219.1.S1_at	SOM1_2
TaAffx.37278.1.S1_at	SOM1_2
TaAffx.38130.1.S1_at	SOM1_2
TaAffx.38158.1.S1_at	SOM1_2
TaAffx.38461.1.A1_at	SOM1_2
TaAffx.38622.1.A1_at	SOM1_2
TaAffx.40.1.S1_at	SOM1_2
TaAffx.401.1.A1_at	SOM1_2
TaAffx.40107.3.S1_at	SOM1_2
TaAffx.4084.1.S1_at	SOM1_2
TaAffx.4182.1.S1_at	SOM1_2
TaAffx.4200.3.S1_at	SOM1_2	stress
TaAffx.4230.1.A1_at	SOM1_2
TaAffx.42529.1.S1_at	SOM1_2
TaAffx.43307.1.S1_at	SOM1_2
TaAffx.43552.1.S1_at	SOM1_2
TaAffx.4429.1.S1_at	SOM1_2
TaAffx.47562.1.S1_at	SOM1_2	cell division
TaAffx.47973.1.A1_at	SOM1_2
TaAffx.49997.1.S1_at	SOM1_2	stress
TaAffx.49997.3.S1_at	SOM1_2	stress
TaAffx.50907.1.S1_at	SOM1_2
TaAffx.50916.1.S1_at	SOM1_2	senescence/catabolism
TaAffx.50947.1.S1_at	SOM1_2	senescence/catabolism
TaAffx.51190.1.S1_at	SOM1_2	starch synthesis
TaAffx.51219.1.S1_at	SOM1_2	respiration
TaAffx.51843.1.S1_at	SOM1_2	stress
TaAffx.5243.1.S1_at	SOM1_2
TaAffx.52679.1.S1_at	SOM1_2
TaAffx.5323.1.S1_at	SOM1_2	senescence/catabolism
TaAffx.53667.1.S1_at	SOM1_2	protein synthesis
TaAffx.53794.1.S1_at	SOM1_2
TaAffx.53870.1.S1_at	SOM1_2
TaAffx.53904.1.S1_at	SOM1_2
TaAffx.55384.1.S1_at	SOM1_2
TaAffx.5542.1.S1_at	SOM1_2
TaAffx.55517.1.S1_at	SOM1_2
TaAffx.55626.1.S1_at	SOM1_2
TaAffx.55681.1.S1_at	SOM1_2
TaAffx.56392.1.S1_at	SOM1_2
TaAffx.56525.2.S1_at	SOM1_2
TaAffx.56933.1.S1_at	SOM1_2
TaAffx.57410.1.S1_at	SOM1_2
TaAffx.57986.1.S1_at	SOM1_2	defence
TaAffx.58521.1.S1_at	SOM1_2
TaAffx.58818.1.S1_at	SOM1_2
TaAffx.58843.1.S1_at	SOM1_2
TaAffx.59416.1.S1_at	SOM1_2
TaAffx.59821.1.S1_at	SOM1_2	stress
TaAffx.60882.1.S1_at	SOM1_2	defence
TaAffx.6317.1.A1_at	SOM1_2
TaAffx.63981.1.A1_at	SOM1_2
TaAffx.64255.1.A1_at	SOM1_2
TaAffx.64561.1.S1_at	SOM1_2	protein synthesis
TaAffx.64763.1.S1_at	SOM1_2
TaAffx.65740.1.A1_at	SOM1_2
TaAffx.65763.1.A1_at	SOM1_2	photosynthesis
TaAffx.65843.1.S1_at	SOM1_2
TaAffx.65986.1.S1_at	SOM1_2
TaAffx.66292.1.S1_at	SOM1_2
TaAffx.6756.2.S1_at	SOM1_2
TaAffx.67580.1.A1_at	SOM1_2
TaAffx.68872.1.S1_at	SOM1_2	photosynthesis
TaAffx.70497.1.A1_at	SOM1_2	respiration
TaAffx.70985.1.A1_at	SOM1_2
TaAffx.71195.1.S1_at	SOM1_2
TaAffx.71935.1.S1_at	SOM1_2
TaAffx.72133.2.S1_at	SOM1_2
TaAffx.74135.1.S1_at	SOM1_2
TaAffx.74135.2.S1_at	SOM1_2
TaAffx.74161.1.S1_at	SOM1_2	stress	endosperm
TaAffx.74226.1.S1_at	SOM1_2	senescence/catabolism
TaAffx.74344.1.A1_at	SOM1_2	stress
TaAffx.74416.2.S1_at	SOM1_2
TaAffx.74452.1.S1_at	SOM1_2
TaAffx.74482.1.S1_at	SOM1_2
TaAffx.75035.1.S1_at	SOM1_2
TaAffx.77710.1.S1_at	SOM1_2
TaAffx.78077.1.S1_at	SOM1_2
TaAffx.78308.1.S1_at	SOM1_2	cell division
TaAffx.78330.1.S1_at	SOM1_2		endosperm
TaAffx.78782.1.S1_at	SOM1_2
TaAffx.7889.1.S1_at	SOM1_2	protein synthesis
TaAffx.79120.1.S1_at	SOM1_2
TaAffx.7923.1.S1_at	SOM1_2	cell division
TaAffx.79867.1.S1_at	SOM1_2	cell division
TaAffx.79932.1.S1_at	SOM1_2
TaAffx.80118.1.S1_at	SOM1_2
TaAffx.80196.1.S1_at	SOM1_2
TaAffx.803.1.S1_at	SOM1_2
TaAffx.813.1.S1_at	SOM1_2
TaAffx.81542.1.S1_at	SOM1_2
TaAffx.81891.1.S1_at	SOM1_2
TaAffx.82522.1.S1_at	SOM1_2
TaAffx.82994.1.S1_at	SOM1_2	senescence/catabolism
TaAffx.83020.1.S1_at	SOM1_2
TaAffx.83155.1.S1_at	SOM1_2
TaAffx.83907.1.A1_at	SOM1_2
TaAffx.84729.1.S1_at	SOM1_2
TaAffx.86865.1.S1_at	SOM1_2
TaAffx.88791.1.S1_at	SOM1_2	defence
TaAffx.88916.1.A1_at	SOM1_2
TaAffx.8993.1.S1_at	SOM1_2	defence
TaAffx.92071.1.S1_at	SOM1_2
TaAffx.92234.1.A1_at	SOM1_2
TaAffx.92282.1.A1_at	SOM1_2
TaAffx.92467.1.S1_at	SOM1_2	defence	endosperm
TaAffx.92891.1.A1_at	SOM1_2
TaAffx.94076.1.S1_at	SOM1_2
TaAffx.94133.1.S1_at	SOM1_2
TaAffx.95068.1.S1_at	SOM1_2
TaAffx.9579.1.S1_at	SOM1_2
TaAffx.96604.1.S1_at	SOM1_2	defence
TaAffx.96741.2.S1_at	SOM1_2
TaAffx.97116.1.S1_at	SOM1_2
TaAffx.97228.1.S1_at	SOM1_2
TaAffx.98886.1.A1_at	SOM1_2
TaAffx.98919.1.A1_at	SOM1_2
Ta.10066.1.S1_at	SOM1_3
Ta.10082.2.S1_at	SOM1_3	protein synthesis
Ta.10141.1.S1_at	SOM1_3	senescence/catabolism
Ta.10148.1.S1_at	SOM1_3		embryo
Ta.10151.1.S1_at	SOM1_3	cell division
Ta.10177.1.A1_at	SOM1_3
Ta.10237.1.S1_at	SOM1_3
Ta.10245.1.A1_at	SOM1_3
Ta.10247.1.A1_at	SOM1_3
Ta.1030.2.S1_at	SOM1_3
Ta.10323.1.S1_at	SOM1_3	cell division
Ta.10337.1.S1_at	SOM1_3	protein synthesis
Ta.10459.1.S1_at	SOM1_3	protein synthesis
Ta.1048.1.S1_at	SOM1_3	respiration
Ta.1058.2.S1_at	SOM1_3	defence
Ta.10601.1.A1_at	SOM1_3
Ta.10633.1.S1_at	SOM1_3
Ta.10676.1.A1_at	SOM1_3
Ta.10714.1.S1_at	SOM1_3	cell division
Ta.10715.1.S1_at	SOM1_3
Ta.10770.1.S1_at	SOM1_3	cell division
Ta.10856.1.A1_at	SOM1_3
Ta.10861.1.A1_at	SOM1_3	cell division
Ta.10989.1.S1_at	SOM1_3	protein synthesis
Ta.11064.1.A1_at	SOM1_3
Ta.1118.1.S1_at	SOM1_3	protein synthesis
Ta.11180.1.S1_at	SOM1_3
Ta.11188.1.A1_at	SOM1_3
Ta.11193.1.A1_at	SOM1_3
Ta.11279.1.A1_at	SOM1_3
Ta.11347.1.S1_at	SOM1_3
Ta.11352.1.A1_at	SOM1_3
Ta.11374.1.S1_at	SOM1_3
Ta.11509.1.A1_at	SOM1_3
Ta.11566.1.S1_at	SOM1_3
Ta.11580.1.S1_at	SOM1_3
Ta.11612.1.A1_at	SOM1_3
Ta.11654.1.S1_at	SOM1_3
Ta.11658.1.A1_at	SOM1_3	protein synthesis
Ta.11662.1.A1_at	SOM1_3
Ta.11766.1.A1_at	SOM1_3
Ta.11809.2.S1_at	SOM1_3	cell wall synthesis
Ta.11850.1.S1_at	SOM1_3
Ta.11949.1.A1_at	SOM1_3	cell division
Ta.11958.1.A1_at	SOM1_3
Ta.1205.1.S1_at	SOM1_3
Ta.12152.1.A1_at	SOM1_3
Ta.1219.1.S1_at	SOM1_3	senescence/catabolism
Ta.12200.1.A1_at	SOM1_3
Ta.12219.1.A1_at	SOM1_3	senescence/catabolism
Ta.12222.1.S1_at	SOM1_3	protein synthesis
Ta.12248.1.S1_at	SOM1_3
Ta.12373.1.A1_at	SOM1_3	cell division
Ta.12380.1.A1_at	SOM1_3	respiration
Ta.12395.1.S1_at	SOM1_3
Ta.12414.1.S1_at	SOM1_3
Ta.12497.1.A1_at	SOM1_3	protein synthesis
Ta.12540.1.S1_at	SOM1_3	protein synthesis
Ta.12586.1.S1_at	SOM1_3
Ta.12661.1.S1_at	SOM1_3
Ta.12662.1.A1_at	SOM1_3
Ta.12676.1.S1_at	SOM1_3
Ta.12678.3.A1_at	SOM1_3
Ta.12768.1.S1_at	SOM1_3
Ta.1289.3.S1_at	SOM1_3	protein synthesis
Ta.12905.1.S1_at	SOM1_3
Ta.12946.1.S1_at	SOM1_3
Ta.1318.1.S1_at	SOM1_3	stress
Ta.13184.1.S1_at	SOM1_3	photosynthesis
Ta.13204.1.S1_at	SOM1_3
Ta.13218.3.S1_at	SOM1_3
Ta.13241.1.S1_at	SOM1_3	senescence/catabolism
Ta.13241.2.S1_at	SOM1_3	senescence/catabolism
Ta.13269.1.A1_at	SOM1_3	stress
Ta.1329.1.S1_at	SOM1_3	senescence/catabolism	endosperm
Ta.13405.1.A1_at	SOM1_3
Ta.13412.1.S1_at	SOM1_3
Ta.13478.1.S1_at	SOM1_3	photosynthesis
Ta.13504.1.S1_at	SOM1_3
Ta.13506.1.S1_at	SOM1_3
Ta.13512.1.S1_at	SOM1_3
Ta.13543.1.A1_at	SOM1_3
Ta.13592.1.S1_at	SOM1_3
Ta.13611.1.A1_at	SOM1_3
Ta.13622.1.S1_at	SOM1_3	senescence/catabolism
Ta.13757.3.S1_at	SOM1_3	cell division
Ta.13774.1.S1_at	SOM1_3	senescence/catabolism
Ta.1392.1.S1_at	SOM1_3	storage proteins
Ta.14044.1.S1_at	SOM1_3
Ta.14094.1.S1_at	SOM1_3
Ta.14106.1.A1_at	SOM1_3
Ta.14110.1.S1_at	SOM1_3	protein synthesis
Ta.1415.1.S1_at	SOM1_3
Ta.14203.1.S1_at	SOM1_3	protein synthesis
Ta.14262.1.S1_at	SOM1_3
Ta.14300.1.S1_at	SOM1_3
Ta.14334.1.S1_at	SOM1_3	protein synthesis
Ta.14337.1.S1_at	SOM1_3	cell division
Ta.14369.1.A1_at	SOM1_3	protein synthesis
Ta.14369.1.S1_at	SOM1_3	protein synthesis
Ta.14393.1.S1_at	SOM1_3	senescence/catabolism
Ta.14457.1.A1_at	SOM1_3
Ta.14485.1.S1_at	SOM1_3	respiration
Ta.14534.1.S1_at	SOM1_3	protein synthesis
Ta.14550.1.S1_at	SOM1_3
Ta.14569.1.S1_at	SOM1_3
Ta.14571.1.S1_at	SOM1_3	senescence/catabolism
Ta.14584.1.A1_at	SOM1_3
Ta.14673.1.S1_at	SOM1_3
Ta.14696.1.S1_at	SOM1_3
Ta.14837.1.S1_at	SOM1_3	stress
Ta.14913.1.S1_at	SOM1_3
Ta.15016.1.S1_at	SOM1_3	stress
Ta.152.1.S1_at	SOM1_3	photosynthesis
Ta.1544.1.S1_at	SOM1_3	cell division
Ta.15575.1.S1_at	SOM1_3	protein synthesis
Ta.1561.1.S1_at	SOM1_3
Ta.1584.1.S1_at	SOM1_3	cell division
Ta.15939.1.S1_at	SOM1_3	protein synthesis
Ta.16040.1.A1_at	SOM1_3
Ta.16061.1.S1_at	SOM1_3
Ta.16064.1.S1_at	SOM1_3
Ta.16075.1.S1_at	SOM1_3
Ta.16105.1.S1_at	SOM1_3
Ta.16135.1.A1_at	SOM1_3	photosynthesis
Ta.16166.1.S1_at	SOM1_3	cell division
Ta.16224.1.S1_at	SOM1_3
Ta.16233.1.S1_at	SOM1_3
Ta.16303.1.S1_at	SOM1_3	protein synthesis	pericarp
Ta.1639.1.S1_at	SOM1_3
Ta.16511.1.S1_at	SOM1_3
Ta.16541.1.S1_at	SOM1_3
Ta.16600.1.A1_at	SOM1_3
Ta.16659.1.S1_at	SOM1_3
Ta.16700.1.S1_at	SOM1_3
Ta.16825.1.S1_at	SOM1_3
Ta.16961.1.S1_at	SOM1_3
Ta.16984.1.A1_at	SOM1_3
Ta.17068.1.S1_at	SOM1_3
Ta.17201.1.S1_at	SOM1_3
Ta.17293.3.S1_at	SOM1_3
Ta.17651.1.S1_at	SOM1_3	starch synthesis
Ta.17785.1.S1_at	SOM1_3
Ta.1793.1.S1_at	SOM1_3	stress
Ta.18.1.S1_at	SOM1_3	protein synthesis
Ta.18046.1.S1_at	SOM1_3
Ta.18132.1.S1_at	SOM1_3
Ta.1833.2.S1_at	SOM1_3	respiration
Ta.18426.1.S1_at	SOM1_3
Ta.18430.1.S1_at	SOM1_3
Ta.18468.1.S1_at	SOM1_3
Ta.18529.2.S1_at	SOM1_3
Ta.1853.1.S1_at	SOM1_3		endosperm
Ta.18653.1.S1_at	SOM1_3
Ta.18709.1.S1_at	SOM1_3	stress
Ta.1878.1.S1_at	SOM1_3	stress
Ta.18862.1.S1_at	SOM1_3
Ta.18875.1.S1_at	SOM1_3
Ta.18924.1.A1_at	SOM1_3	cell division
Ta.1895.1.A1_at	SOM1_3	cell division
Ta.18969.1.S1_at	SOM1_3
Ta.18990.1.S1_at	SOM1_3
Ta.19134.1.S1_at	SOM1_3	protein synthesis
Ta.19282.1.S1_at	SOM1_3	cell division
Ta.19321.1.S1_at	SOM1_3	protein synthesis
Ta.1944.1.S1_at	SOM1_3	respiration
Ta.19500.1.S1_at	SOM1_3
Ta.19567.1.S1_at	SOM1_3	defence
Ta.1962.1.A1_at	SOM1_3
Ta.19725.1.S1_at	SOM1_3
Ta.19822.1.A1_at	SOM1_3
Ta.19851.1.A1_at	SOM1_3
Ta.19870.3.S1_at	SOM1_3	stress
Ta.1993.1.S1_at	SOM1_3	cell division
Ta.2018.1.S1_at	SOM1_3	cell division
Ta.2028.2.S1_at	SOM1_3
Ta.2044.2.S1_at	SOM1_3	protein synthesis
Ta.20442.1.A1_at	SOM1_3	protein synthesis
Ta.20442.3.S1_at	SOM1_3	protein synthesis
Ta.20461.1.S1_at	SOM1_3	cell division
Ta.20528.1.A1_at	SOM1_3	respiration
Ta.20650.1.S1_at	SOM1_3	senescence/catabolism
Ta.21072.1.A1_at	SOM1_3
Ta.21146.1.S1_at	SOM1_3
Ta.21225.1.S1_at	SOM1_3	defence
Ta.2124.1.S1_at	SOM1_3
Ta.21240.2.S1_at	SOM1_3
Ta.21262.1.A1_at	SOM1_3
Ta.21295.1.A1_at	SOM1_3
Ta.21323.1.A1_at	SOM1_3
Ta.21355.1.S1_at	SOM1_3
Ta.2136.1.S1_at	SOM1_3	protein synthesis
Ta.21368.1.S1_at	SOM1_3
Ta.21374.1.S1_at	SOM1_3	senescence/catabolism
Ta.21413.3.S1_at	SOM1_3
Ta.21536.1.S1_at	SOM1_3
Ta.21558.1.S1_at	SOM1_3
Ta.21593.1.S1_at	SOM1_3
Ta.21705.2.S1_at	SOM1_3
Ta.21722.1.S1_at	SOM1_3
Ta.21770.1.S1_at	SOM1_3	senescence/catabolism
Ta.21858.1.A1_at	SOM1_3	senescence/catabolism
Ta.21861.1.A1_at	SOM1_3
Ta.21904.1.S1_at	SOM1_3
Ta.21926.1.S1_at	SOM1_3	cell division
Ta.21941.2.S1_at	SOM1_3	photosynthesis
Ta.21954.1.S1_at	SOM1_3	protein synthesis
Ta.2201.1.S1_at	SOM1_3
Ta.22047.1.S1_at	SOM1_3	cell division
Ta.2206.1.S1_at	SOM1_3	protein synthesis
Ta.22232.1.S1_at	SOM1_3
Ta.22237.1.S1_at	SOM1_3	senescence/catabolism
Ta.22346.1.S1_at	SOM1_3
Ta.22374.1.A1_at	SOM1_3
Ta.22468.1.S1_at	SOM1_3	respiration
Ta.22513.1.S1_at	SOM1_3	stress
Ta.22557.1.S1_at	SOM1_3
Ta.22613.1.S1_at	SOM1_3
Ta.22686.1.S1_at	SOM1_3	respiration
Ta.22751.1.S1_at	SOM1_3
Ta.2278.2.S1_at	SOM1_3	defence
Ta.22874.1.S1_at	SOM1_3	senescence/catabolism
Ta.22874.2.S1_at	SOM1_3	senescence/catabolism
Ta.22919.2.S1_at	SOM1_3
Ta.22929.1.S1_at	SOM1_3
Ta.22984.3.S1_at	SOM1_3	protein synthesis
Ta.2299.1.S1_at	SOM1_3
Ta.23008.1.S1_at	SOM1_3
Ta.23073.1.S1_at	SOM1_3	protein synthesis
Ta.23105.1.S1_at	SOM1_3	senescence/catabolism
Ta.23156.3.S1_at	SOM1_3
Ta.23258.1.S1_at	SOM1_3	senescence/catabolism
Ta.23431.1.S1_at	SOM1_3	protein synthesis
Ta.23476.1.S1_at	SOM1_3
Ta.23485.1.S1_at	SOM1_3	cell division
Ta.2363.1.S1_at	SOM1_3
Ta.23702.1.A1_at	SOM1_3
Ta.23732.1.S1_at	SOM1_3
Ta.23826.1.S1_at	SOM1_3	cell division
Ta.2401.2.A1_at	SOM1_3
Ta.24074.1.S1_at	SOM1_3
Ta.241.1.S1_at	SOM1_3	defence
Ta.24114.13.S1_at	SOM1_3	protein synthesis
Ta.24129.1.S1_at	SOM1_3	senescence/catabolism
Ta.24153.1.S1_at	SOM1_3	stress
Ta.24231.1.A1_at	SOM1_3
Ta.24336.1.S1_at	SOM1_3	senescence/catabolism
Ta.24405.1.S1_at	SOM1_3	defence
Ta.24601.1.S1_at	SOM1_3	cell division	pericarp
Ta.24609.1.A1_at	SOM1_3	protein synthesis
Ta.2462.1.S1_at	SOM1_3
Ta.24671.1.S1_at	SOM1_3	senescence/catabolism
Ta.24682.1.S1_at	SOM1_3
Ta.24713.1.A1_at	SOM1_3
Ta.24720.1.S1_at	SOM1_3	photosynthesis
Ta.24728.1.S1_at	SOM1_3	cell division
Ta.24735.1.S1_at	SOM1_3	protein synthesis
Ta.24826.3.S1_at	SOM1_3	protein synthesis
Ta.24960.1.S1_at	SOM1_3	defence
Ta.25130.1.S1_at	SOM1_3	protein synthesis
Ta.2514.1.S1_at	SOM1_3	senescence/catabolism
Ta.25179.1.S1_at	SOM1_3
Ta.25214.1.A1_at	SOM1_3	protein synthesis
Ta.25250.1.A1_at	SOM1_3	cell wall synthesis
Ta.25280.1.S1_at	SOM1_3
Ta.25293.1.A1_at	SOM1_3
Ta.25332.1.S1_at	SOM1_3	stress
Ta.25338.1.A1_at	SOM1_3
Ta.25396.1.S1_at	SOM1_3
Ta.25426.1.A1_at	SOM1_3
Ta.25499.1.A1_at	SOM1_3
Ta.25534.2.S1_at	SOM1_3	cell division
Ta.2554.2.S1_at	SOM1_3
Ta.25548.3.S1_at	SOM1_3	senescence/catabolism
Ta.25561.1.S1_at	SOM1_3	stress
Ta.25567.1.S1_at	SOM1_3
Ta.25620.1.S1_at	SOM1_3
Ta.25749.1.A1_at	SOM1_3	cell division
Ta.2576.1.S1_at	SOM1_3
Ta.2576.2.S1_at	SOM1_3
Ta.25849.1.A1_at	SOM1_3
Ta.25903.1.A1_at	SOM1_3
Ta.25963.1.A1_at	SOM1_3	respiration
Ta.25973.1.A1_at	SOM1_3
Ta.25987.1.A1_at	SOM1_3	senescence/catabolism
Ta.26004.1.A1_at	SOM1_3	protein synthesis
Ta.26089.1.A1_at	SOM1_3	senescence/catabolism
Ta.26118.1.S1_at	SOM1_3
Ta.26234.1.A1_at	SOM1_3
Ta.26345.1.A1_at	SOM1_3
Ta.26434.1.A1_at	SOM1_3
Ta.26437.1.S1_at	SOM1_3	senescence/catabolism
Ta.2662.1.S1_at	SOM1_3	defence
Ta.2663.1.S1_at	SOM1_3	protein synthesis
Ta.2669.1.S1_at	SOM1_3	defence
Ta.2689.1.S1_at	SOM1_3
Ta.27006.1.S1_at	SOM1_3
Ta.27032.1.S1_at	SOM1_3
Ta.2706.3.S1_at	SOM1_3	senescence/catabolism
Ta.27096.1.S1_at	SOM1_3	stress
Ta.27101.11.S1_at	SOM1_3	cell division
Ta.27139.1.S1_at	SOM1_3
Ta.27178.1.S1_at	SOM1_3
Ta.27352.1.S1_at	SOM1_3
Ta.27380.1.S1_at	SOM1_3
Ta.2741.1.A1_at	SOM1_3
Ta.27445.1.S1_at	SOM1_3	cell division
Ta.2753.2.S1_at	SOM1_3	protein synthesis
Ta.2757.1.S1_at	SOM1_3	protein synthesis
Ta.27700.1.S1_at	SOM1_3	senescence/catabolism
Ta.27727.1.S1_at	SOM1_3
Ta.27734.1.A1_at	SOM1_3
Ta.27737.1.S1_at	SOM1_3
Ta.27813.1.S1_at	SOM1_3
Ta.27835.1.A1_at	SOM1_3
Ta.27844.1.S1_at	SOM1_3	cell division
Ta.2785.1.S1_at	SOM1_3	respiration
Ta.27920.1.S1_at	SOM1_3	protein synthesis
Ta.27977.1.A1_at	SOM1_3
Ta.27980.1.A1_at	SOM1_3
Ta.27987.1.S1_at	SOM1_3
Ta.28009.1.S1_at	SOM1_3
Ta.2801.3.S1_at	SOM1_3
Ta.28016.2.S1_at	SOM1_3
Ta.28018.1.S1_at	SOM1_3	cell division
Ta.28035.1.A1_at	SOM1_3	protein synthesis
Ta.28072.1.S1_at	SOM1_3	protein synthesis
Ta.28199.1.S1_at	SOM1_3	senescence/catabolism
Ta.28204.1.S1_at	SOM1_3	protein synthesis
Ta.28220.1.S1_at	SOM1_3	stress
Ta.2823.1.S1_at	SOM1_3
Ta.28232.2.A1_at	SOM1_3
Ta.2829.1.S1_at	SOM1_3	respiration
Ta.28291.1.S1_at	SOM1_3	protein synthesis
Ta.28291.4.S1_at	SOM1_3	protein synthesis
Ta.28306.1.S1_at	SOM1_3	respiration
Ta.28317.1.S1_at	SOM1_3	protein synthesis
Ta.28338.1.S1_at	SOM1_3	protein synthesis
Ta.28341.1.S1_at	SOM1_3	protein synthesis
Ta.28356.1.S1_at	SOM1_3	senescence/catabolism
Ta.28375.1.S1_at	SOM1_3	protein synthesis
Ta.2839.1.S1_at	SOM1_3
Ta.28393.1.S1_at	SOM1_3	cell division
Ta.28393.2.S1_at	SOM1_3	cell division
Ta.28393.3.S1_at	SOM1_3	cell division
Ta.2840.1.S1_at	SOM1_3
Ta.28433.1.S1_at	SOM1_3	protein synthesis
Ta.28441.1.S1_at	SOM1_3
Ta.2847.1.S1_at	SOM1_3	senescence/catabolism
Ta.28475.1.A1_at	SOM1_3	cell division
Ta.28477.1.S1_at	SOM1_3	senescence/catabolism
Ta.28529.1.S1_at	SOM1_3
Ta.28677.1.S1_at	SOM1_3	cell division
Ta.2868.1.S1_at	SOM1_3	stress
Ta.28690.1.S1_at	SOM1_3
Ta.28703.2.S1_at	SOM1_3	cell division
Ta.28704.1.S1_at	SOM1_3	protein synthesis
Ta.28712.1.S1_at	SOM1_3	protein synthesis
Ta.28743.1.S1_at	SOM1_3	protein synthesis
Ta.28747.1.S1_at	SOM1_3
Ta.28770.1.S1_at	SOM1_3	cell division
Ta.28770.2.S1_at	SOM1_3	cell division
Ta.28842.1.S1_at	SOM1_3
Ta.28852.1.S1_at	SOM1_3
Ta.28855.1.S1_at	SOM1_3	protein synthesis
Ta.28855.2.S1_at	SOM1_3	protein synthesis
Ta.2887.1.S1_at	SOM1_3	protein synthesis
Ta.28949.1.S1_at	SOM1_3	protein synthesis
Ta.28962.1.S1_at	SOM1_3
Ta.2909.1.S1_at	SOM1_3	respiration
Ta.29179.1.A1_at	SOM1_3
Ta.29263.1.A1_at	SOM1_3	cell division
Ta.29284.1.A1_at	SOM1_3
Ta.29357.1.A1_at	SOM1_3	senescence/catabolism
Ta.29363.1.S1_at	SOM1_3
Ta.29398.1.S1_at	SOM1_3	cell division
Ta.29472.1.S1_at	SOM1_3
Ta.29552.2.S1_at	SOM1_3	stress
Ta.29560.1.S1_at	SOM1_3	senescence/catabolism
Ta.29574.1.S1_at	SOM1_3
Ta.29613.1.S1_at	SOM1_3	stress
Ta.29617.1.S1_at	SOM1_3
Ta.29633.1.S1_at	SOM1_3	defence
Ta.2971.1.S1_at	SOM1_3	senescence/catabolism
Ta.2988.3.A1_at	SOM1_3	protein synthesis
Ta.29909.1.A1_at	SOM1_3
Ta.29990.1.A1_at	SOM1_3	protein synthesis
Ta.30056.1.S1_at	SOM1_3	defence
Ta.30057.1.S1_at	SOM1_3
Ta.3006.1.S1_at	SOM1_3
Ta.30101.1.S1_at	SOM1_3
Ta.30360.1.S1_at	SOM1_3
Ta.3045.1.S1_at	SOM1_3		pericarp
Ta.30469.1.A1_at	SOM1_3	stress
Ta.30499.1.S1_at	SOM1_3	senescence/catabolism
Ta.30565.1.A1_at	SOM1_3		embryo
Ta.30570.1.A1_at	SOM1_3
Ta.30628.2.S1_at	SOM1_3	protein synthesis
Ta.30730.1.S1_at	SOM1_3	stress
Ta.30743.1.S1_at	SOM1_3	protein synthesis
Ta.3078.2.S1_at	SOM1_3
Ta.30787.1.S1_at	SOM1_3	protein synthesis
Ta.30812.1.A1_at	SOM1_3
Ta.30910.1.S1_at	SOM1_3
Ta.3111.1.S1_at	SOM1_3	respiration
Ta.3126.1.S1_at	SOM1_3	photosynthesis
Ta.3150.1.A1_at	SOM1_3
Ta.3151.1.S1_at	SOM1_3
Ta.3151.2.A1_at	SOM1_3
Ta.3155.1.S1_at	SOM1_3	stress
Ta.3190.1.A1_at	SOM1_3	protein synthesis
Ta.3223.1.S1_at	SOM1_3
Ta.3225.1.S1_at	SOM1_3
Ta.3245.1.S1_at	SOM1_3
Ta.3295.1.A1_at	SOM1_3
Ta.3386.1.S1_at	SOM1_3	protein synthesis
Ta.3388.1.S1_at	SOM1_3	protein synthesis
Ta.3415.1.S1_at	SOM1_3
Ta.3420.3.S1_at	SOM1_3
Ta.3461.1.S1_at	SOM1_3
[truncated: 6,957 more rows]
