# Supplementary material for: Transcriptome analysis of grain development in hexaploid wheat
Source: BMC Genomics. 2008 Mar 6;9:121. doi: 10.1186/1471-2164-9-121 (PMC2292175; doi:10.1186/1471-2164-9-121)
Supplement: Additional file 2 — Comparison of clusters in Fig 3 with those of [4,8] and [6]. [file 1471-2164-9-121-S2.xls]

## Sheet: SOM4x3
Number of sequences which occur in both clusters identified by sequence similarity between EST/SAGE Tag and Affymetrix target sequence.
		clusters identified here
		SOM1_1	SOM1_2	SOM1_3	SOM1_4	SOM2_1	SOM2_2	SOM2_3	SOM2_4	SOM3_1	SOM3_2	SOM3_3	SOM3_4
Laudencia-Chingcuanco et al., 2006 Plant Mol. Biol. clusters	CLUSTER_1	4	5	21	22	0	2	12	14	1	3	11	17
	CLUSTER_2	1	2	2	0	1	0	0	0	5	0	1	1
	CLUSTER_3	2	0	2	1	3	1	2	0	11	0	0	1
	CLUSTER_4	10	3	7	8	2	10	11	6	3	7	2	12
	CLUSTER_5	0	0	1	1	0	0	0	1	0	0	1	5
	CLUSTER_6	11	0	4	0	8	2	0	4	27	10	2	7
	CLUSTER_7	0	0	1	0	1	0	0	1	6	1	0	0
	CLUSTER_8	0	0	0	0	0	0	0	0	2	4	1	1
	CLUSTER_9	5	8	14	12	3	8	12	19	8	17	35	24
	CLUSTER_10	0	0	0	0	0	0	0	0	0	0	0	0
	unclassified	668	860	896	857	308	847	531	715	633	804	625	716
		SOM1_1	SOM1_2	SOM1_3	SOM1_4	SOM2_1	SOM2_2	SOM2_3	SOM2_4	SOM3_1	SOM3_2	SOM3_3	SOM3_4
Sreenivasulu et al., 2006 Plant Journal clusters	SOM1,1	1	1	1	0	0	1	2	5	0	0	1	6
	SOM1,2	5	5	5	4	4	8	8	14	6	23	16	34
	SOM1,3	1	2	3	5	3	3	4	3	0	1	2	10
	SOM2,1	0	0	0	2	0	0	2	2	0	0	0	6
	SOM2,2	1	6	7	7	1	4	5	2	2	1	4	2
	SOM2,3	8	12	32	21	1	3	4	21	4	1	5	46
	SOM3,1	2	0	1	2	1	0	2	7	1	1	3	16
	SOM4,1	0	0	0	0	0	0	1	0	0	0	0	19
	SOM4,2	1	1	1	1	1	0	1	1	9	2	2	2
	SOM5,1	2	0	0	1	0	1	0	5	1	3	2	13
	SOM5,2	1	2	2	2	3	0	1	0	2	2	1	4
	SOM5,3	8	10	13	8	12	14	7	8	77	36	23	10
	SOM6,1	10	0	0	1	11	1	0	0	5	1	1	0
	SOM6,2	26	0	1	2	5	2	1	0	0	0	0	0
	SOM6,3	4	3	1	1	0	0	1	0	0	1	0	0
	unclassified	631	836	881	844	284	833	529	692	589	774	618	616
		SOM1_1	SOM1_2	SOM1_3	SOM1_4	SOM2_1	SOM2_2	SOM2_3	SOM2_4	SOM3_1	SOM3_2	SOM3_3	SOM3_4
McIntosh et al., 2007, Plant Biotech. J. clusters	2a	0	0	0	0	0	0	0	0	0	0	0	0
	2b	1	0	0	0	0	0	0	0	0	0	0	0
	2c	0	3	0	3	1	1	1	0	1	0	1	1
	2d	0	0	0	0	0	0	0	0	0	1	0	1
	2e	0	0	0	0	0	0	0	0	2	0	0	3
	2f	9	0	0	0	4	0	0	0	0	0	0	0
	2g	0	0	0	0	2	0	0	0	0	0	0	0
	2h	0	0	0	0	0	0	0	0	1	0	0	0
	2i	1	0	0	0	0	0	0	0	2	0	0	0
	2j	0	0	0	0	0	1	0	0	19	0	0	0
	unclassified	690	875	948	898	319	868	567	760	671	845	677	779
